# Supplementary material for: {2-[(1,3-Benzo­thia­zol-2-yl)meth­oxy]-5-chloro­phen­yl}(4-chloro­phen­yl)methan­one
Source: Acta Crystallogr Sect E Struct Rep Online. 2013 Jun 19;69(Pt 7):o1124. doi: 10.1107/S1600536813016243 (PMC3770393; doi:10.1107/S1600536813016243)
Supplement: Supplementary file 1 [file e-69-o1124-sup1.cif]

##############################################################################
#                                                                            #
# This CIF contains the data in a paper accepted for publication in          #
# Acta Crystallographica Section E. It conforms to the requirements of       #
# Notes for Authors for Acta Crystallographica Section E, and has been       #
# peer reviewed under the auspices of the IUCr Commission on Journals.       #
#                                                                            #
# Full details of the Crystallographic Information File format               #
# are given in the paper "The Crystallographic Information File (CIF):       #
# a New Standard Archive File for Crystallography" by S. R. Hall, F. H.      #
# Allen and I. D. Brown [Acta Cryst. (1991), A47, 655-685].                  #
#                                                                            #
# The current version of the core CIF dictionary is obtainable from          #
# ftp://ftp.iucr.org/pub/cif_core.dic.                                       #
#                                                                            #
# Software is freely available for graphical display of the structure(s)     #
# in this CIF. For information consult the CIF software page                 #
# http://www.iucr.org/resources/cif/software.                                #
#                                                                            #
# This file may be used for bona fide research purposes within the           #
# scientific community so long as proper attribution is given to the journal # 
# article from which it was obtained.                                        #
#                                                                            #
##############################################################################
data_global
_audit_creation_method     SHELXL-97
_journal_date_recd_electronic     2013-05-12
_journal_date_accepted     2013-06-11
_journal_name_full     'Acta Crystallographica, Section E'
_journal_year     2013
_journal_volume     69
_journal_issue      7
_journal_page_first     o1124
_journal_page_last     o1124
_journal_paper_category     QO
_journal_paper_doi     10.1107/S1600536813016243
_journal_coeditor_code     LX2286
loop_
    _publ_contact_author_name
    _publ_contact_author_address
    _publ_contact_author_email
    'Susanta K. Nayak'
;
Equipe Chimie du Solide et Mat\'eriaux, UMR 6226 Institut des Sciences
Universit\'e de Rennes 1, Campus de Beaulieu, Avenue du G\'en\'eral Leclerc,
35042 Rennes cedex, France
;
 nksusa@gmail.com
    'K. N. Venugopala'
;
Department of Biotechnology and Food Technology,
Durban University of Technology, Durban 4001, South Africa
;
 katharigattav@dut.ac.za
_publ_contact_author_fax      330223236799
_publ_contact_author_phone      330223234354
_publ_section_title
;
{2-[(1,3-Benzothiazol-2-yl)methoxy]-5-chlorophenyl}(4-chlorophenyl)methanone
;
loop_
    _publ_author_name
    _publ_author_footnote
    _publ_author_address
    'Venugopala, K. N.' .
;
Department of Biotechnology and Food Technology,
Durban University of Technology, Durban 4001, South Africa
;
    'Nayak, Susanta K.' .
;
Equipe Chimie du Solide et Mat\'eriaux, UMR 6226 Institut des Sciences
Universit\'e de Rennes 1, Campus de Beaulieu, Avenue du G\'en\'eral Leclerc,
35042 Rennes cedex, France
;
    'Odhav, B.' .
;
Department of Biotechnology and Food Technology,
Durban University of Technology, Durban 4001, South Africa
;
_iucr_refine_instructions_details
;
TITL 4S IN P2(1)/N
CELL  0.71073 13.64518  7.47005 18.72859 90.00000 105.77160 90.00000
ZERR 4  0.00037  0.00019  0.00055  0.00000  0.00300  0.00000
LATT 1
SYMM -X+ 0.50000, Y+ 0.50000, -Z+ 0.50000
SFAC C H N O CL S
UNIT 84 52 4 8 8 4
TEMP 19
OMIT   0.00  52.00
L.S. 15
ACTA
BOND $H
FMAP 2
PLAN 20
EQIV $1 -0.5+X, 1.5-Y, -0.5+Z
EQIV $2 1-X, 1-Y, 1-Z
HTAB C5 O2_$1
HTAB C17 N1_$2
MPLA 7 C16 C17 C18 C19 C20 C21 CL2
MPLA 9 C1 C2 C3 C4 C5 C6 N1 C7 S1
MPLA 8 O1 C9 C10 C11 C12 C13 C14 CL1
MPLA 7 C16 C17 C18 C19 C20 C21 CL2
CONF
SIZE 0.23 0.21 0.14
WGHT    0.042900    0.305600
FVAR       3.55401
CL1   5    1.038210    0.359128    0.663132    11.00000    0.03477    0.06815 =
         0.10453   -0.00476    0.02334    0.00566
CL2   5    0.277642    0.159042    0.682339    11.00000    0.04386    0.08734 =
         0.10096   -0.00891    0.01864   -0.01920
S1    6    0.416075    0.645246    0.620331    11.00000    0.04647    0.05130 =
         0.04476    0.01830    0.01741    0.01113
O1    4    0.615071    0.600828    0.610554    11.00000    0.03443    0.05196 =
         0.05197    0.02145    0.01800    0.01170
O2    4    0.756366    0.443881    0.809027    11.00000    0.04948    0.07902 =
         0.03784   -0.00038    0.00322   -0.01287
N1    3    0.397716    0.838343    0.502605    11.00000    0.03732    0.03699 =
         0.03215    0.00348    0.00840    0.00268
C1    1    0.297506    0.735992    0.578624    11.00000    0.03966    0.03696 =
         0.03982    0.00342    0.01307    0.00464
C2    1    0.206516    0.716930    0.597786    11.00000    0.05066    0.05445 =
         0.05016    0.00621    0.02451    0.00314
AFIX  43
H2    2    0.203286    0.649364    0.638792    11.00000   -1.20000
AFIX   0
C3    1    0.121770    0.800617    0.554476    11.00000    0.04271    0.06517 =
         0.06257    0.00063    0.02313    0.00364
AFIX  43
H3    2    0.060027    0.789184    0.566143    11.00000   -1.20000
C4    1    0.126557    0.902520    0.493271    11.00000    0.03859    0.06288 =
         0.05250    0.00264    0.00685    0.01233
AFIX  43
H4    2    0.068066    0.959227    0.465185    11.00000   -1.20000
AFIX   0
C5    1    0.215580    0.920981    0.473572    11.00000    0.04207    0.04650 =
         0.03899    0.00536    0.00680    0.00399
AFIX  43
H5    2    0.217923    0.989061    0.432494    11.00000   -1.20000
AFIX   0
C6    1    0.302861    0.835364    0.516492    11.00000    0.03791    0.03247 =
         0.03270   -0.00347    0.00932   -0.00017
C7    1    0.461957    0.744788    0.551690    11.00000    0.03662    0.03015 =
         0.03398    0.00039    0.01025    0.00039
C8    1    0.569826    0.717832    0.551110    11.00000    0.03848    0.04306 =
         0.04221    0.01142    0.01227    0.00585
AFIX  23
H8A   2    0.572868    0.665803    0.504307    11.00000   -1.20000
H8B   2    0.605573    0.831451    0.557450    11.00000   -1.20000
AFIX   0
C9    1    0.713321    0.545635    0.619525    11.00000    0.03208    0.03184 =
         0.04535   -0.00071    0.01310    0.00114
C10   1    0.768689    0.582730    0.569159    11.00000    0.04332    0.04057 =
         0.04684    0.00184    0.01872   -0.00053
AFIX  43
H10   2    0.738717    0.646796    0.526194    11.00000   -1.20000
AFIX   0
C11   1    0.867899    0.524984    0.582584    11.00000    0.04539    0.04392 =
         0.06075   -0.00464    0.02700   -0.00507
AFIX  43
H11   2    0.904648    0.548987    0.548506    11.00000   -1.20000
AFIX   0
C12   1    0.912671    0.431455    0.646685    11.00000    0.03089    0.04028 =
         0.06728   -0.01054    0.01657   -0.00231
C13   1    0.859413    0.396157    0.697541    11.00000    0.03483    0.03590 =
         0.04866   -0.00201    0.00725    0.00060
AFIX  43
H13   2    0.890961    0.335561    0.741102    11.00000   -1.20000
AFIX   0
C14   1    0.758463    0.450401    0.684409    11.00000    0.03200    0.03003 =
         0.04331   -0.00382    0.00999   -0.00139
C15   1    0.707576    0.417924    0.745008    11.00000    0.03762    0.03185 =
         0.03770    0.00341    0.00659    0.00402
C16   1    0.600704    0.351918    0.728064    11.00000    0.03542    0.03030 =
         0.03129    0.00425    0.00645    0.00201
C17   1    0.559096    0.243408    0.667171    11.00000    0.04527    0.03163 =
         0.03707    0.00116    0.01363    0.00474
AFIX  43
H17   2    0.597506    0.213731    0.634773    11.00000   -1.20000
AFIX   0
C18   1    0.461320    0.179631    0.654568    11.00000    0.04366    0.03385 =
         0.04396   -0.00389    0.00784   -0.00281
AFIX  43
H18   2    0.434305    0.103439    0.614816    11.00000   -1.20000
AFIX   0
C19   1    0.403566    0.229744    0.701480    11.00000    0.03267    0.04168 =
         0.05156    0.00773    0.00832   -0.00380
C20   1    0.443205    0.337357    0.761837    11.00000    0.04402    0.04996 =
         0.04055    0.00377    0.01845    0.00020
AFIX  43
H20   2    0.403548    0.370490    0.792946    11.00000   -1.20000
AFIX   0
C21   1    0.542309    0.395674    0.775798    11.00000    0.04522    0.04117 =
         0.02946   -0.00143    0.00936   -0.00183
AFIX  43
H21   2    0.570420    0.465026    0.817589    11.00000   -1.20000
HKLF 4
REM  4S IN P2(1)/N
REM R1 =  0.0427 for   2544 Fo > 4sig(Fo)  and  0.0717 for all   3602 data
REM    244 parameters refined using      0 restraints
END
;
data_I
_chemical_name_systematic
;
{2-[(1,3-Benzothiazol-2-yl)methoxy]-5-chlorophenyl}(4-chlorophenyl)methanone
;
_chemical_name_common     ?
_chemical_formula_moiety     'C21 H13 Cl2 N O2 S'
_chemical_formula_sum     'C21 H13 Cl2 N O2 S'
_chemical_formula_structural     ?
_chemical_formula_iupac     'C21 H13 Cl2 N O2 S'
_chemical_formula_weight     414.29
_chemical_melting_point     '448(2)'
_symmetry_cell_setting     monoclinic
_symmetry_space_group_name_H-M     'P 21/n'
_symmetry_space_group_name_Hall     '-P 2yn'
loop_
    _symmetry_equiv_pos_site_id
    _symmetry_equiv_pos_as_xyz
    1 x,y,z
    2 1/2-x,1/2+y,1/2-z
    3 -x,-y,-z
    4 1/2+x,1/2-y,1/2+z
_cell_length_a     13.6452(4)
_cell_length_b     7.47005(19)
_cell_length_c     18.7286(6)
_cell_angle_alpha     90.00
_cell_angle_beta     105.772(3)
_cell_angle_gamma     90.00
_cell_volume     1837.14(9)
_cell_formula_units_Z     4
_cell_measurement_reflns_used     340
_cell_measurement_theta_min     0.97
_cell_measurement_theta_max     27.98
_cell_measurement_temperature     292(2)
_cell_special_details
;
;
_exptl_crystal_description     'plate'
_exptl_crystal_colour     'colourless'
_exptl_crystal_size_max     0.23
_exptl_crystal_size_mid     0.21
_exptl_crystal_size_min     0.14
_exptl_crystal_size_rad     ?
_exptl_crystal_density_diffrn     1.498
_exptl_crystal_density_meas     ?
_exptl_crystal_density_method     'Not Measured'
_exptl_crystal_F_000     848
_exptl_absorpt_coefficient_mu     0.484
_exptl_absorpt_correction_type     multi-scan
_exptl_absorpt_process_details     '(CrysAlis PRO; Oxford Diffraction, 2010)'
_exptl_absorpt_correction_T_min     0.8969
_exptl_absorpt_correction_T_max     0.9354
_exptl_special_details
;
;
_diffrn_ambient_temperature     292(2)
_diffrn_radiation_type     'Mo K\a'
_diffrn_radiation_wavelength     0.7107
_diffrn_radiation_source     'Mova (Mo) X-ray Source'
_diffrn_radiation_monochromator     'mirror'
_diffrn_measurement_device_type
;
Oxford Diffraction Xcalibur (Eos, Nova)
;
_diffrn_measurement_method     '\w scans'
_diffrn_detector_area_resol_mean     16.0839
_diffrn_reflns_number     18937
_diffrn_reflns_av_R_equivalents     0.0467
_diffrn_reflns_av_sigmaI/netI     0.0398
_diffrn_reflns_theta_min     2.95
_diffrn_reflns_theta_max     26.00
_diffrn_reflns_theta_full     26.00
_diffrn_measured_fraction_theta_max     0.999
_diffrn_measured_fraction_theta_full     0.999
_diffrn_reflns_limit_h_min     -16
_diffrn_reflns_limit_h_max     16
_diffrn_reflns_limit_k_min     -9
_diffrn_reflns_limit_k_max     9
_diffrn_reflns_limit_l_min     -23
_diffrn_reflns_limit_l_max     22
_diffrn_reflns_reduction_process
;
;
_refine_special_details
;
 Refinement of F^2^ against ALL reflections.  The weighted R-factor wR and
 goodness of fit S are based on F^2^, conventional R-factors R are based
 on F, with F set to zero for negative F^2^. The threshold expression of
 F^2^ > 2\s(F^2^) is used only for calculating R-factors(gt) etc. and is
 not relevant to the choice of reflections for refinement.  R-factors based
 on F^2^ are statistically about twice as large as those based on F, and R-
 factors based on ALL data will be even larger.
;
_reflns_number_total     3602
_reflns_number_gt     2544
_reflns_threshold_expression     I>2sigma(I)
_refine_ls_structure_factor_coef     Fsqd
_refine_ls_matrix_type     full
_refine_ls_R_factor_all     0.0717
_refine_ls_R_factor_gt     0.0427
_refine_ls_wR_factor_gt     0.0946
_refine_ls_wR_factor_ref     0.1085
_refine_ls_goodness_of_fit_ref     1.077
_refine_ls_restrained_S_all     1.077
_refine_ls_number_reflns     3602
_refine_ls_number_parameters     241
_refine_ls_number_restraints     0
_refine_ls_hydrogen_treatment     constr
_refine_ls_weighting_scheme     calc
_refine_ls_weighting_details
         'calc w=1/[\s^2^(Fo^2^)+(0.0429P)^2^+0.3056P] where P=(Fo^2^+2Fc^2^)/3'
_atom_sites_solution_hydrogens     difmap
_atom_sites_solution_primary     direct
_atom_sites_solution_secondary     difmap
_refine_ls_shift/su_max     0.001
_refine_ls_shift/su_mean     0.000
_refine_diff_density_max     0.241
_refine_diff_density_min     -0.287
_refine_ls_extinction_method     none
_refine_ls_extinction_coef     ?
loop_
    _atom_type_symbol
    _atom_type_description
    _atom_type_scat_dispersion_real
    _atom_type_scat_dispersion_imag
    _atom_type_scat_source
    C C 0.0033 0.0016 ' International Tables Vol C Tables 4.2.6.8 and 6.1.1.4'
    H H 0.0000 0.0000 ' International Tables Vol C Tables 4.2.6.8 and 6.1.1.4'
    Cl Cl 0.1484 0.1585 ' International Tables Vol C Tables 4.2.6.8 and 6.1.1.4'
    N N 0.0061 0.0033 ' International Tables Vol C Tables 4.2.6.8 and 6.1.1.4'
    O O 0.0106 0.0060 ' International Tables Vol C Tables 4.2.6.8 and 6.1.1.4'
    S S 0.1246 0.1234 ' International Tables Vol C Tables 4.2.6.8 and 6.1.1.4'
_computing_data_collection
;
CrysAlis CCD (Oxford Diffraction, 2009)
;
_computing_cell_refinement
;
CrysAlis CCD (Oxford Diffraction, 2009)
;
_computing_data_reduction
;
CrysAlis RED (Oxford Diffraction, 2009)
;
_computing_structure_solution     'SHELXS97 (Sheldrick, 2008)'
_computing_structure_refinement     'SHELXL97 (Sheldrick, 2008)'
_computing_molecular_graphics
;ORTEP-3 for Windows (Farrugia, 2012)
and Mercury (Macrae <i>et al.</i>, 2008)
;
_computing_publication_material
                                'PLATON (Spek, 2009) and PARST (Nardelli, 1995)'
loop_
    _atom_site_type_symbol
    _atom_site_label
    _atom_site_fract_x
    _atom_site_fract_y
    _atom_site_fract_z
    _atom_site_U_iso_or_equiv
    _atom_site_adp_type
    _atom_site_calc_flag
    _atom_site_refinement_flags
    _atom_site_occupancy
    _atom_site_symmetry_multiplicity
    _atom_site_disorder_assembly
    _atom_site_disorder_group
    Cl Cl1 1.03821(5) 0.35913(10) 0.66313(5) 0.0683(2) Uani d . 1 2 . .
    Cl Cl2 0.27764(6) 0.15904(12) 0.68234(5) 0.0776(3) Uani d . 1 2 . .
    S S1 0.41607(5) 0.64525(9) 0.62033(3) 0.0465(2) Uani d . 1 2 . .
    O O1 0.61507(12) 0.6008(2) 0.61055(9) 0.0449(4) Uani d . 1 2 . .
    O O2 0.75637(13) 0.4439(3) 0.80903(9) 0.0571(5) Uani d . 1 2 . .
    N N1 0.39772(14) 0.8383(2) 0.50261(9) 0.0357(4) Uani d . 1 2 . .
    C C1 0.29751(17) 0.7360(3) 0.57862(12) 0.0384(5) Uani d . 1 2 . .
    C C2 0.20652(19) 0.7169(3) 0.59779(13) 0.0496(7) Uani d . 1 2 . .
    H H2 0.2033 0.6494 0.6388 0.060 Uiso calc R 1 2 . .
    C C3 0.12177(14) 0.8006(3) 0.55448(11) 0.0551(7) Uani d . 1 2 . .
    H H3 0.0600 0.7892 0.5661 0.066 Uiso calc R 1 2 . .
    C C4 0.12656(14) 0.9025(3) 0.49327(11) 0.0524(7) Uani d R 1 2 . .
    H H4 0.0681 0.9592 0.4652 0.063 Uiso calc R 1 2 . .
    C C5 0.21558(18) 0.9210(3) 0.47357(12) 0.0433(6) Uani d . 1 2 . .
    H H5 0.2179 0.9891 0.4325 0.052 Uiso calc R 1 2 . .
    C C6 0.30286(17) 0.8354(3) 0.51649(11) 0.0344(5) Uani d . 1 2 . .
    C C7 0.46196(17) 0.7448(3) 0.55169(11) 0.0335(5) Uani d . 1 2 . .
    C C8 0.56983(17) 0.7178(3) 0.55111(12) 0.0410(6) Uani d . 1 2 . .
    H H8A 0.5729 0.6658 0.5043 0.049 Uiso calc R 1 2 . .
    H H8B 0.6056 0.8315 0.5574 0.049 Uiso calc R 1 2 . .
    C C9 0.71332(16) 0.5456(3) 0.61952(12) 0.0359(5) Uani d . 1 2 . .
    C C10 0.76869(18) 0.5827(3) 0.56916(13) 0.0423(6) Uani d . 1 2 . .
    H H10 0.7387 0.6468 0.5262 0.051 Uiso calc R 1 2 . .
    C C11 0.86790(19) 0.5250(3) 0.58258(14) 0.0476(6) Uani d . 1 2 . .
    H H11 0.9046 0.5490 0.5485 0.057 Uiso calc R 1 2 . .
    C C12 0.91267(17) 0.4315(3) 0.64669(15) 0.0455(6) Uani d . 1 2 . .
    C C13 0.85941(17) 0.3962(3) 0.69754(13) 0.0406(6) Uani d . 1 2 . .
    H H13 0.8910 0.3356 0.7411 0.049 Uiso calc R 1 2 . .
    C C14 0.75846(16) 0.4504(3) 0.68441(12) 0.0352(5) Uani d . 1 2 . .
    C C15 0.70758(17) 0.4179(3) 0.74501(13) 0.0364(5) Uani d . 1 2 . .
    C C16 0.60070(17) 0.3519(3) 0.72806(11) 0.0328(5) Uani d . 1 2 . .
    C C17 0.55910(17) 0.2434(3) 0.66717(12) 0.0375(5) Uani d . 1 2 . .
    H H17 0.5975 0.2137 0.6348 0.045 Uiso calc R 1 2 . .
    C C18 0.46132(18) 0.1796(3) 0.65457(13) 0.0413(6) Uani d . 1 2 . .
    H H18 0.4343 0.1034 0.6148 0.050 Uiso calc R 1 2 . .
    C C19 0.40357(17) 0.2297(3) 0.70148(13) 0.0426(6) Uani d . 1 2 . .
    C C20 0.44320(18) 0.3374(3) 0.76184(13) 0.0435(6) Uani d . 1 2 . .
    H H20 0.4035 0.3705 0.7929 0.052 Uiso calc R 1 2 . .
    C C21 0.54231(18) 0.3957(3) 0.77580(12) 0.0388(6) Uani d . 1 2 . .
    H H21 0.5704 0.4650 0.8176 0.047 Uiso calc R 1 2 . .
loop_
    _atom_site_aniso_label
    _atom_site_aniso_U_11
    _atom_site_aniso_U_22
    _atom_site_aniso_U_33
    _atom_site_aniso_U_12
    _atom_site_aniso_U_13
    _atom_site_aniso_U_23
    Cl1 0.0348(4) 0.0681(5) 0.1045(6) 0.0057(3) 0.0233(4) -0.0048(4)
    Cl2 0.0439(5) 0.0873(6) 0.1010(6) -0.0192(4) 0.0186(4) -0.0089(5)
    S1 0.0465(4) 0.0513(4) 0.0448(4) 0.0111(3) 0.0174(3) 0.0183(3)
    O1 0.0344(9) 0.0520(10) 0.0520(10) 0.0117(8) 0.0180(8) 0.0215(8)
    O2 0.0495(11) 0.0790(14) 0.0378(10) -0.0129(10) 0.0032(9) -0.0004(9)
    N1 0.0373(11) 0.0370(11) 0.0321(10) 0.0027(8) 0.0084(9) 0.0035(8)
    C1 0.0397(14) 0.0370(13) 0.0398(13) 0.0046(10) 0.0131(11) 0.0034(10)
    C2 0.0507(17) 0.0545(16) 0.0502(15) 0.0031(13) 0.0245(13) 0.0062(13)
    C3 0.0427(16) 0.0652(18) 0.0626(18) 0.0036(13) 0.0231(14) 0.0006(14)
    C4 0.0386(15) 0.0629(18) 0.0525(16) 0.0123(13) 0.0068(13) 0.0026(13)
    C5 0.0421(15) 0.0465(14) 0.0390(14) 0.0040(11) 0.0068(12) 0.0054(11)
    C6 0.0379(14) 0.0325(12) 0.0327(12) -0.0002(10) 0.0093(11) -0.0035(10)
    C7 0.0366(13) 0.0302(12) 0.0340(12) 0.0004(10) 0.0102(10) 0.0004(10)
    C8 0.0385(14) 0.0431(14) 0.0422(14) 0.0059(11) 0.0123(11) 0.0114(11)
    C9 0.0321(13) 0.0318(12) 0.0454(14) 0.0011(10) 0.0131(11) -0.0007(10)
    C10 0.0433(15) 0.0406(14) 0.0468(14) -0.0005(11) 0.0187(12) 0.0018(11)
    C11 0.0454(15) 0.0439(15) 0.0608(16) -0.0051(12) 0.0270(13) -0.0046(13)
    C12 0.0309(13) 0.0403(14) 0.0673(17) -0.0023(11) 0.0166(13) -0.0105(13)
    C13 0.0348(14) 0.0359(13) 0.0487(14) 0.0006(10) 0.0073(12) -0.0020(11)
    C14 0.0320(13) 0.0300(12) 0.0433(13) -0.0014(10) 0.0100(11) -0.0038(10)
    C15 0.0376(14) 0.0318(12) 0.0377(14) 0.0040(10) 0.0066(11) 0.0034(10)
    C16 0.0354(13) 0.0303(12) 0.0313(12) 0.0020(10) 0.0065(10) 0.0043(9)
    C17 0.0453(15) 0.0316(13) 0.0371(13) 0.0047(11) 0.0136(11) 0.0012(10)
    C18 0.0437(15) 0.0339(13) 0.0440(14) -0.0028(11) 0.0078(12) -0.0039(10)
    C19 0.0327(13) 0.0417(14) 0.0516(15) -0.0038(11) 0.0083(12) 0.0077(12)
    C20 0.0440(15) 0.0500(15) 0.0406(14) 0.0002(12) 0.0184(12) 0.0038(11)
    C21 0.0452(15) 0.0412(14) 0.0295(12) -0.0018(11) 0.0094(11) -0.0014(10)
_geom_special_details
;
 All s.u.'s (except the s.u. in the dihedral angle between two l.s. planes)
 are estimated using the full covariance matrix.  The cell s.u.'s are taken
 into account individually in the estimation of s.u.'s in distances, angles
 and torsion angles; correlations between s.u.'s in cell parameters are only
 used when they are defined by crystal symmetry.  An approximate (isotropic)
 treatment of cell s.u.'s is used for estimating s.u.'s involving l.s. planes.
;
loop_
    _geom_bond_atom_site_label_1
    _geom_bond_atom_site_label_2
    _geom_bond_site_symmetry_2
    _geom_bond_distance
    _geom_bond_publ_flag
    Cl1 C12 . 1.742(2) ?
    Cl2 C19 . 1.739(2) ?
    S1 C1 . 1.732(2) ?
    S1 C7 . 1.742(2) ?
    O1 C9 . 1.369(2) ?
    O1 C8 . 1.418(3) ?
    O2 C15 . 1.218(3) ?
    N1 C7 . 1.290(3) ?
    N1 C6 . 1.388(3) ?
    C1 C2 . 1.390(3) ?
    C1 C6 . 1.399(3) ?
    C2 C3 . 1.370(3) ?
    C2 H2 . 0.9300 ?
    C3 C4 . 1.3923 ?
    C3 H3 . 0.9300 ?
    C4 C5 . 1.369(3) ?
    C4 H4 . 0.9300 ?
    C5 C6 . 1.398(3) ?
    C5 H5 . 0.9300 ?
    C7 C8 . 1.489(3) ?
    C8 H8A . 0.9700 ?
    C8 H8B . 0.9700 ?
    C9 C10 . 1.387(3) ?
    C9 C14 . 1.398(3) ?
    C10 C11 . 1.377(3) ?
    C10 H10 . 0.9300 ?
    C11 C12 . 1.380(3) ?
    C11 H11 . 0.9300 ?
    C12 C13 . 1.372(3) ?
    C13 C14 . 1.392(3) ?
    C13 H13 . 0.9300 ?
    C14 C15 . 1.502(3) ?
    C15 C16 . 1.490(3) ?
    C16 C17 . 1.389(3) ?
    C16 C21 . 1.389(3) ?
    C17 C18 . 1.375(3) ?
    C17 H17 . 0.9300 ?
    C18 C19 . 1.382(3) ?
    C18 H18 . 0.9300 ?
    C19 C20 . 1.373(3) ?
    C20 C21 . 1.376(3) ?
    C20 H20 . 0.9300 ?
    C21 H21 . 0.9300 ?
loop_
    _geom_angle_atom_site_label_1
    _geom_angle_atom_site_label_2
    _geom_angle_atom_site_label_3
    _geom_angle_site_symmetry_1
    _geom_angle_site_symmetry_3
    _geom_angle
    _geom_angle_publ_flag
    C1 S1 C7 . . 88.81(11) ?
    C9 O1 C8 . . 119.01(16) ?
    C7 N1 C6 . . 110.21(18) ?
    C2 C1 C6 . . 121.4(2) ?
    C2 C1 S1 . . 129.33(18) ?
    C6 C1 S1 . . 109.22(17) ?
    C3 C2 C1 . . 118.0(2) ?
    C3 C2 H2 . . 121.0 ?
    C1 C2 H2 . . 121.0 ?
    C2 C3 C4 . . 121.07(13) ?
    C2 C3 H3 . . 119.5 ?
    C4 C3 H3 . . 119.5 ?
    C5 C4 C3 . . 121.37(13) ?
    C5 C4 H4 . . 119.3 ?
    C3 C4 H4 . . 119.3 ?
    C4 C5 C6 . . 118.6(2) ?
    C4 C5 H5 . . 120.7 ?
    C6 C5 H5 . . 120.7 ?
    N1 C6 C5 . . 125.3(2) ?
    N1 C6 C1 . . 115.25(19) ?
    C5 C6 C1 . . 119.5(2) ?
    N1 C7 C8 . . 123.36(19) ?
    N1 C7 S1 . . 116.50(17) ?
    C8 C7 S1 . . 120.13(16) ?
    O1 C8 C7 . . 107.34(17) ?
    O1 C8 H8A . . 110.2 ?
    C7 C8 H8A . . 110.2 ?
    O1 C8 H8B . . 110.2 ?
    C7 C8 H8B . . 110.2 ?
    H8A C8 H8B . . 108.5 ?
    O1 C9 C10 . . 123.5(2) ?
    O1 C9 C14 . . 116.45(18) ?
    C10 C9 C14 . . 120.0(2) ?
    C11 C10 C9 . . 120.2(2) ?
    C11 C10 H10 . . 119.9 ?
    C9 C10 H10 . . 119.9 ?
    C10 C11 C12 . . 119.9(2) ?
    C10 C11 H11 . . 120.1 ?
    C12 C11 H11 . . 120.1 ?
    C13 C12 C11 . . 120.6(2) ?
    C13 C12 Cl1 . . 119.9(2) ?
    C11 C12 Cl1 . . 119.50(19) ?
    C12 C13 C14 . . 120.5(2) ?
    C12 C13 H13 . . 119.8 ?
    C14 C13 H13 . . 119.8 ?
    C13 C14 C9 . . 118.9(2) ?
    C13 C14 C15 . . 117.2(2) ?
    C9 C14 C15 . . 123.62(19) ?
    O2 C15 C16 . . 120.2(2) ?
    O2 C15 C14 . . 118.5(2) ?
    C16 C15 C14 . . 121.3(2) ?
    C17 C16 C21 . . 119.2(2) ?
    C17 C16 C15 . . 121.8(2) ?
    C21 C16 C15 . . 119.0(2) ?
    C18 C17 C16 . . 120.3(2) ?
    C18 C17 H17 . . 119.9 ?
    C16 C17 H17 . . 119.9 ?
    C17 C18 C19 . . 119.4(2) ?
    C17 C18 H18 . . 120.3 ?
    C19 C18 H18 . . 120.3 ?
    C20 C19 C18 . . 121.1(2) ?
    C20 C19 Cl2 . . 119.58(19) ?
    C18 C19 Cl2 . . 119.27(19) ?
    C19 C20 C21 . . 119.3(2) ?
    C19 C20 H20 . . 120.4 ?
    C21 C20 H20 . . 120.4 ?
    C20 C21 C16 . . 120.6(2) ?
    C20 C21 H21 . . 119.7 ?
    C16 C21 H21 . . 119.7 ?
loop_
    _geom_torsion_atom_site_label_1
    _geom_torsion_atom_site_label_2
    _geom_torsion_atom_site_label_3
    _geom_torsion_atom_site_label_4
    _geom_torsion_site_symmetry_1
    _geom_torsion_site_symmetry_2
    _geom_torsion_site_symmetry_3
    _geom_torsion_site_symmetry_4
    _geom_torsion
    _geom_torsion_publ_flag
    C7 S1 C1 C2 . . . . 177.6(2) ?
    C7 S1 C1 C6 . . . . -0.48(17) ?
    C6 C1 C2 C3 . . . . -0.9(4) ?
    S1 C1 C2 C3 . . . . -178.70(18) ?
    C1 C2 C3 C4 . . . . -0.3(3) ?
    C2 C3 C4 C5 . . . . 0.85(17) ?
    C3 C4 C5 C6 . . . . -0.2(3) ?
    C7 N1 C6 C5 . . . . -179.2(2) ?
    C7 N1 C6 C1 . . . . 0.3(3) ?
    C4 C5 C6 N1 . . . . 178.5(2) ?
    C4 C5 C6 C1 . . . . -0.9(3) ?
    C2 C1 C6 N1 . . . . -178.0(2) ?
    S1 C1 C6 N1 . . . . 0.2(2) ?
    C2 C1 C6 C5 . . . . 1.5(3) ?
    S1 C1 C6 C5 . . . . 179.73(18) ?
    C6 N1 C7 C8 . . . . 178.5(2) ?
    C6 N1 C7 S1 . . . . -0.7(2) ?
    C1 S1 C7 N1 . . . . 0.70(18) ?
    C1 S1 C7 C8 . . . . -178.48(19) ?
    C9 O1 C8 C7 . . . . 176.11(18) ?
    N1 C7 C8 O1 . . . . -176.87(19) ?
    S1 C7 C8 O1 . . . . 2.3(3) ?
    C8 O1 C9 C10 . . . . -6.9(3) ?
    C8 O1 C9 C14 . . . . 171.7(2) ?
    O1 C9 C10 C11 . . . . 179.0(2) ?
    C14 C9 C10 C11 . . . . 0.4(3) ?
    C9 C10 C11 C12 . . . . -0.6(4) ?
    C10 C11 C12 C13 . . . . -0.4(4) ?
    C10 C11 C12 Cl1 . . . . -179.97(18) ?
    C11 C12 C13 C14 . . . . 1.6(3) ?
    Cl1 C12 C13 C14 . . . . -178.83(17) ?
    C12 C13 C14 C9 . . . . -1.7(3) ?
    C12 C13 C14 C15 . . . . -175.9(2) ?
    O1 C9 C14 C13 . . . . -177.90(19) ?
    C10 C9 C14 C13 . . . . 0.7(3) ?
    O1 C9 C14 C15 . . . . -4.1(3) ?
    C10 C9 C14 C15 . . . . 174.5(2) ?
    C13 C14 C15 O2 . . . . 40.4(3) ?
    C9 C14 C15 O2 . . . . -133.5(2) ?
    C13 C14 C15 C16 . . . . -138.4(2) ?
    C9 C14 C15 C16 . . . . 47.7(3) ?
    O2 C15 C16 C17 . . . . -148.8(2) ?
    C14 C15 C16 C17 . . . . 30.0(3) ?
    O2 C15 C16 C21 . . . . 29.2(3) ?
    C14 C15 C16 C21 . . . . -152.1(2) ?
    C21 C16 C17 C18 . . . . -0.2(3) ?
    C15 C16 C17 C18 . . . . 177.7(2) ?
    C16 C17 C18 C19 . . . . 2.3(3) ?
    C17 C18 C19 C20 . . . . -2.1(3) ?
    C17 C18 C19 Cl2 . . . . 176.40(17) ?
    C18 C19 C20 C21 . . . . -0.2(4) ?
    Cl2 C19 C20 C21 . . . . -178.73(18) ?
    C19 C20 C21 C16 . . . . 2.3(3) ?
    C17 C16 C21 C20 . . . . -2.1(3) ?
    C15 C16 C21 C20 . . . . 179.9(2) ?
loop_
    _geom_hbond_atom_site_label_D
    _geom_hbond_atom_site_label_H
    _geom_hbond_atom_site_label_A
    _geom_hbond_site_symmetry_A
    _geom_hbond_distance_DH
    _geom_hbond_distance_HA
    _geom_hbond_distance_DA
    _geom_hbond_angle_DHA
    _geom_hbond_publ_flag
    C5 H5 O2 4_464 0.9300 2.5600 3.429(3) 157.00 yes
    C17 H17 N1 3_666 0.9300 2.6200 3.442(3) 148.00 yes
    C18 H18 Cg 1_545 0.93 2.83 3.682(2) 152.1 yes
