# Supplementary material for: {2-[(1,3-Benzo­thia­zol-2-yl)meth­oxy]-5-chloro­phen­yl}(4-chloro­phen­yl)methan­one
Source: Acta Crystallogr Sect E Struct Rep Online. 2013 Jun 19;69(Pt 7):o1124. doi: 10.1107/S1600536813016243 (PMC3770393; doi:10.1107/S1600536813016243)
Supplement: Supplementary file 2 [file e-69-o1124-Isup2.hkl]

#
# h,k,l, Fc-squared, Fo-squared, sigma(Fo-squared) and status flag
#
data_I
_shelx_title ' 4S IN P2(1)/N'
_shelx_refln_list_code          4
_shelx_F_calc_maximum      278.72
_exptl_crystal_F_000       848.00
_reflns_d_resolution_high  0.8107
 
loop_
 _symmetry_equiv_pos_as_xyz
 'x, y, z'
 '-x+1/2, y+1/2, -z+1/2'
 '-x, -y, -z'
 'x-1/2, -y-1/2, z-1/2'
 
_cell_length_a    13.6452
_cell_length_b     7.4701
_cell_length_c    18.7286
_cell_angle_alpha  90.000
_cell_angle_beta  105.772
_cell_angle_gamma  90.000
 
_shelx_F_squared_multiplier     1.000
 
loop_
 _refln_index_h
 _refln_index_k
 _refln_index_l
 _refln_F_squared_calc
 _refln_F_squared_meas
 _refln_F_squared_sigma
 _refln_observed_status
   2   0   0      300.92      331.22      7.46 o
   4   0   0      608.91      610.97     14.54 o
   6   0   0    23508.00    24737.21    156.45 o
   8   0   0       62.82       62.02      8.05 o
  10   0   0       74.13       50.31     10.20 o
  12   0   0     1636.33     1544.44     95.15 o
  14   0   0        4.31       28.52     16.79 o
  16   0   0      374.99      294.14     43.10 o
   1   1   0       29.65       26.74      2.08 o
   2   1   0      103.73      107.36      3.65 o
   3   1   0       71.06       67.23      3.14 o
   4   1   0     4312.93     4287.92     27.46 o
   5   1   0     1530.74     1428.16     17.42 o
   6   1   0     1047.89     1110.25     20.40 o
   7   1   0       84.45      116.90      7.27 o
   8   1   0     1083.40     1018.02     24.30 o
   9   1   0        8.72        2.40      3.61 o
  10   1   0      582.54      592.72     26.25 o
  11   1   0      591.67      575.90     27.07 o
  12   1   0      614.60      588.08     44.74 o
  13   1   0        6.27        0.00      4.80 o
  14   1   0        5.06        5.66      8.43 o
  15   1   0      168.25      148.85     21.68 o
  16   1   0        0.78        0.00     11.24 o
   0   2   0     5589.33     5792.64     59.77 o
   1   2   0     1196.44     1199.16     17.26 o
   2   2   0     6845.40     7355.20     46.41 o
   3   2   0     1613.38     1691.61     20.31 o
   4   2   0       70.69       64.33      5.47 o
   5   2   0      644.15      669.92     16.61 o
   6   2   0      103.96       80.84      6.07 o
   7   2   0     1051.98     1042.63     36.67 o
   8   2   0     1557.35     1576.45     34.22 o
   9   2   0     1048.17      995.46     28.59 o
  10   2   0       58.06       67.82     10.05 o
  11   2   0      420.30      444.24     24.79 o
  12   2   0       67.00       59.54     11.79 o
  13   2   0       81.83       50.04     16.09 o
  14   2   0       10.44        7.04      7.39 o
  15   2   0      556.10      598.15     42.17 o
   1   3   0       21.93       20.84      3.37 o
   2   3   0       84.72       97.47      6.66 o
   3   3   0        0.03        1.47      2.86 o
   4   3   0     1079.56     1072.81     20.97 o
   5   3   0     7002.54     7263.28     91.00 o
   6   3   0       65.25       68.37      7.18 o
   7   3   0      200.00      240.06     14.30 o
   8   3   0       30.49       20.20      5.20 o
   9   3   0      125.73      162.77     15.19 o
  10   3   0      128.01      123.06     13.86 o
  11   3   0      788.92      924.34     37.85 o
  12   3   0       59.59       43.35      9.72 o
  13   3   0      171.45      183.78     22.88 o
  14   3   0       28.82       17.53     10.96 o
  15   3   0      169.71      179.71     24.73 o
   0   4   0     6140.99     6320.34     97.24 o
   1   4   0      232.56      237.20     10.01 o
   2   4   0      362.98      358.41     15.43 o
   3   4   0      297.94      281.29     20.36 o
   4   4   0      118.39      148.72     11.08 o
   5   4   0       19.55       12.02      4.13 o
   6   4   0      348.86      327.68     14.06 o
   7   4   0      160.88      155.01     11.08 o
   8   4   0        0.28        2.54      4.01 o
   9   4   0       93.43       78.08      9.71 o
  10   4   0       31.43       20.99      7.19 o
  11   4   0       66.33       64.15     11.57 o
  12   4   0      104.85      114.40     15.03 o
  13   4   0       53.46       20.64     11.52 o
  14   4   0       16.17       28.37     12.18 o
   1   5   0      161.26      165.34     10.30 o
   2   5   0      956.47     1028.30     27.27 o
   3   5   0      171.39      169.18     15.55 o
   4   5   0     1042.37     1049.15     34.14 o
   5   5   0        0.58        1.73      4.45 o
   6   5   0       47.50       45.74      7.34 o
   7   5   0        3.83        2.79      4.02 o
   8   5   0      339.26      360.80     20.97 o
   9   5   0      291.08      276.98     19.08 o
  10   5   0      158.58      163.17     15.04 o
  11   5   0        3.04        7.70      6.62 o
  12   5   0      255.82      275.37     23.81 o
  13   5   0       74.35       31.39     11.30 o
   0   6   0        1.29        0.00     10.52 o
   1   6   0        1.88        0.00      5.84 o
   2   6   0      223.05      220.90     15.77 o
   3   6   0      182.07      187.08     15.80 o
   4   6   0        6.76       11.66      5.19 o
   5   6   0      182.44      183.73     15.12 o
   6   6   0       17.44       19.47      5.87 o
   7   6   0       36.44       38.45      7.25 o
   8   6   0       15.54       15.22      6.72 o
   9   6   0      221.19      219.61     17.85 o
  10   6   0        1.66        0.00      5.93 o
  11   6   0        0.76        0.00     11.07 o
  12   6   0       12.06        8.46      9.61 o
   1   7   0        0.11        1.90      6.12 o
   2   7   0       17.33       24.92      6.56 o
   3   7   0        4.54        0.97      6.18 o
   4   7   0       22.94       14.58      7.73 o
   5   7   0      577.07      574.50     27.92 o
   6   7   0      929.40      938.24     33.87 o
   7   7   0        8.67        8.97      9.73 o
   8   7   0        7.49        0.00      6.41 o
   9   7   0        1.14        0.85      7.96 o
  10   7   0       27.00       29.40     10.20 o
   0   8   0       12.38        1.99     11.85 o
   1   8   0        0.05        0.00      7.69 o
   2   8   0      301.06      310.51     28.76 o
   3   8   0        2.43        1.30      7.53 o
   4   8   0      103.48      101.00     13.47 o
   5   8   0       26.89       45.19      9.07 o
   6   8   0        8.03        1.78      5.67 o
   7   8   0      219.44      221.14     25.16 o
   8   8   0       26.36       19.32      8.16 o
   1   9   0       13.61       12.83      9.20 o
   2   9   0      282.56      278.10     30.11 o
   3   9   0        0.02        8.51      8.97 o
 -15   0   1       57.64       60.97     20.42 o
 -13   0   1      102.28      169.72     29.13 o
 -11   0   1      203.04      201.81     26.83 o
  -9   0   1      367.95      368.73     24.88 o
  -7   0   1    12960.42    13905.40    124.35 o
  -5   0   1     6190.66     6094.63     52.17 o
  -3   0   1     1038.83     1156.04     17.68 o
   3   0   1     1777.26     1695.40     29.50 o
   5   0   1      786.60      704.41     17.11 o
   7   0   1       14.74        9.82      5.81 o
   9   0   1       13.57       18.94      9.05 o
  11   0   1     1583.90     1596.58    103.32 o
  13   0   1       19.84       18.79     18.14 o
  15   0   1       44.54       77.89     27.11 o
 -16   1   1      108.69       77.83     20.24 o
 -15   1   1        8.00       20.53      9.69 o
 -14   1   1      128.31      140.22     19.78 o
 -13   1   1       44.81       51.98      9.61 o
 -12   1   1      183.34      179.37     16.47 o
 -11   1   1      340.49      327.83     21.02 o
 -10   1   1      638.70      635.13     23.31 o
  -9   1   1     2701.67     2638.80     44.74 o
  -8   1   1       14.90       13.43      3.43 o
  -7   1   1      416.95      496.20     15.80 o
  -6   1   1     1811.90     1821.08     25.74 o
  -5   1   1     2182.41     2049.56     20.46 o
  -4   1   1      789.05      790.97     11.56 o
  -3   1   1     2902.73     2986.68     20.87 o
  -2   1   1     1515.77     1606.64     22.32 o
  -1   1   1     2573.31     2633.53     26.66 o
   0   1   1     2327.67     2306.58     30.29 o
   1   1   1     4369.09     4429.03     45.42 o
   2   1   1      273.55      278.34      6.44 o
   3   1   1      116.74      122.65      4.56 o
   4   1   1       17.71       10.71      1.62 o
   5   1   1       18.31       25.13      2.66 o
   6   1   1     5257.42     5484.67     44.92 o
   7   1   1     1308.60     1335.01     23.89 o
   8   1   1       29.99       15.57      3.82 o
   9   1   1      104.17      112.30     11.07 o
  10   1   1      856.36      812.49     37.78 o
  11   1   1        0.13        0.71      3.76 o
  12   1   1        6.47        2.51      3.79 o
  13   1   1       34.85       41.06     10.57 o
  14   1   1       53.83       24.06     10.33 o
  15   1   1        1.56       18.18      9.85 o
 -15   2   1       13.66        8.97      9.27 o
 -14   2   1      734.17      756.42     45.22 o
 -13   2   1       28.83       40.30      8.93 o
 -12   2   1        0.09        0.00      4.81 o
 -11   2   1      157.28      130.66     14.21 o
 -10   2   1     2109.53     2013.52     41.60 o
  -9   2   1      107.22       98.48      9.26 o
  -8   2   1        8.57        8.53      3.54 o
  -7   2   1       95.00      100.76      8.37 o
  -6   2   1      139.95      141.65      8.27 o
  -5   2   1     3226.84     3509.04     35.74 o
  -4   2   1      231.61      242.38      8.02 o
  -3   2   1      336.41      351.40      9.13 o
  -2   2   1      927.23      945.48     16.13 o
  -1   2   1     2026.39     2220.09     23.18 o
   0   2   1      944.43     1029.76     15.13 o
   1   2   1    36824.73    38598.93    225.15 o
   2   2   1     6909.37     6861.19     42.54 o
   3   2   1      846.77     1001.49     15.58 o
   4   2   1     1021.62     1015.99     18.00 o
   5   2   1     1305.13     1418.11     25.96 o
   6   2   1     2103.36     2042.78     32.53 o
   7   2   1     1804.90     1903.64     44.86 o
   8   2   1        9.85        1.52      4.01 o
   9   2   1       43.14       44.49      7.62 o
  10   2   1      230.24      209.52     16.31 o
  11   2   1       19.23       12.28      6.11 o
  12   2   1      407.09      453.62     32.90 o
  13   2   1       35.92       11.55     10.61 o
  14   2   1      133.14      144.98     20.63 o
  15   2   1       13.95       20.79     13.47 o
 -15   3   1        0.03        0.66      9.25 o
 -14   3   1       10.91       23.87     11.08 o
 -13   3   1      125.09      115.84     17.43 o
 -12   3   1      140.04      119.12     14.68 o
 -11   3   1      237.60      225.41     20.04 o
 -10   3   1      713.47      757.89     33.13 o
  -9   3   1      105.62       91.95     11.53 o
  -8   3   1      201.45      207.50     13.67 o
  -7   3   1      372.51      408.12     18.21 o
  -6   3   1      789.59      797.24     22.30 o
  -5   3   1     2365.26     2509.08     35.15 o
  -4   3   1       12.37       17.94      3.52 o
  -3   3   1      156.97      142.79      9.22 o
  -2   3   1     2935.64     3026.89     41.30 o
  -1   3   1      291.61      298.09     11.56 o
   0   3   1      173.93      219.84      8.73 o
   1   3   1     4278.05     4516.60     47.63 o
   2   3   1      312.14      329.81     12.02 o
   3   3   1      479.36      516.75     17.38 o
   4   3   1      271.72      294.71     10.43 o
   5   3   1      287.42      310.10     13.04 o
   6   3   1     1698.30     1696.97     37.03 o
   7   3   1      204.07      185.63     12.84 o
   8   3   1      503.82      521.13     25.24 o
   9   3   1      306.57      342.91     21.59 o
  10   3   1     1829.12     1911.93     51.76 o
  11   3   1      143.35      133.52     15.04 o
  12   3   1       68.80       78.84     12.23 o
  13   3   1       11.40       20.72      9.97 o
  14   3   1        8.25        0.00      8.64 o
  15   3   1      192.24      261.91     29.81 o
 -14   4   1      121.57      143.81     21.52 o
 -13   4   1      138.73      149.78     17.75 o
 -12   4   1      125.33      118.16     15.27 o
 -11   4   1      570.66      623.88     33.08 o
 -10   4   1        1.41        4.55      6.86 o
  -9   4   1      310.00      311.65     19.98 o
  -8   4   1        6.56        6.51      4.15 o
  -7   4   1      298.77      272.79     14.86 o
  -6   4   1      618.37      633.15     18.73 o
  -5   4   1     4452.98     4669.28     56.64 o
  -4   4   1     2220.25     2326.22     46.60 o
  -3   4   1     1096.49     1116.18     33.62 o
  -2   4   1      634.29      656.17     20.60 o
  -1   4   1      153.43      137.80     11.09 o
   0   4   1     2167.95     2388.14     44.83 o
   1   4   1       55.28       33.96      5.09 o
   2   4   1     1098.53     1155.73     33.42 o
   3   4   1      316.10      345.02     16.11 o
   4   4   1       14.83       16.10      3.46 o
   5   4   1      249.42      247.07     13.99 o
   6   4   1      728.86      702.99     23.23 o
   7   4   1      126.85      129.88      9.89 o
   8   4   1        1.72        0.00      4.24 o
   9   4   1      307.01      311.06     19.16 o
  10   4   1       26.39       30.09      8.60 o
  11   4   1       70.92       89.60     12.65 o
  12   4   1       66.65       65.22     15.98 o
  13   4   1        6.40        3.75      8.12 o
  14   4   1        0.02       20.77     11.56 o
 -13   5   1        0.19        6.72     11.44 o
 -12   5   1       43.50       50.69     11.13 o
 -11   5   1        0.10        6.72      7.38 o
 -10   5   1        9.07        2.59      6.59 o
  -9   5   1     1312.00     1358.98     40.47 o
  -8   5   1      281.23      268.83     16.50 o
  -7   5   1      249.47      231.60     14.82 o
  -6   5   1        7.87       12.84      4.74 o
  -5   5   1     1062.25     1098.95     32.48 o
  -4   5   1        2.32        0.00      8.54 o
  -3   5   1      932.67      901.41     33.50 o
  -2   5   1       65.74       55.77      7.91 o
  -1   5   1      488.41      491.85     23.07 o
   0   5   1      171.81      171.31     14.70 o
   1   5   1      112.70       98.81      9.22 o
   2   5   1        9.10        6.44      4.88 o
   3   5   1        0.05        3.55      4.26 o
   4   5   1      145.18      133.16     12.90 o
   5   5   1        7.91       10.08      4.87 o
   6   5   1      197.27      184.43     13.69 o
   7   5   1     1019.47     1021.71     35.05 o
   8   5   1        0.71        3.18      4.53 o
   9   5   1        8.55       10.41      5.41 o
  10   5   1        0.50        0.00      6.60 o
  11   5   1      122.44      111.70     15.40 o
  12   5   1        1.62        9.34     11.88 o
  13   5   1      134.60      158.53     22.68 o
 -12   6   1      140.42      168.67     22.28 o
 -11   6   1       36.60       33.78     11.26 o
 -10   6   1        1.23        4.10      6.15 o
  -9   6   1       32.90       17.22      6.69 o
  -8   6   1        0.21        0.00      5.66 o
  -7   6   1      356.21      341.64     19.15 o
  -6   6   1       16.33       20.99      5.73 o
  -5   6   1      945.65     1017.39     33.87 o
  -4   6   1       65.62       36.52      8.60 o
  -3   6   1      372.07      375.30     21.58 o
  -2   6   1       97.04       87.90      9.98 o
  -1   6   1      645.02      667.90     29.48 o
   0   6   1      138.68      146.08     11.59 o
   1   6   1     1151.66     1179.96     25.44 o
   2   6   1      527.96      543.69     26.49 o
   3   6   1       46.35       49.02      8.91 o
   4   6   1      129.44      125.90     13.48 o
   5   6   1      750.25      754.43     30.61 o
   6   6   1      538.82      535.75     24.74 o
   7   6   1       53.46       65.43      9.11 o
   8   6   1      255.95      260.42     19.48 o
   9   6   1      183.83      170.73     16.02 o
  10   6   1      144.88      155.55     18.12 o
  11   6   1        0.19        0.00      8.98 o
  12   6   1      142.83      157.47     22.82 o
 -10   7   1       28.16       48.54     16.52 o
  -9   7   1       52.08       26.65      9.90 o
  -8   7   1       72.49       79.04     11.40 o
  -7   7   1      228.58      200.78     17.74 o
  -6   7   1       31.65       30.25      8.04 o
  -5   7   1        0.08        0.00      6.58 o
  -4   7   1       53.31       39.66      8.22 o
  -3   7   1       36.92       29.98      8.99 o
  -2   7   1      141.56      140.95     15.46 o
  -1   7   1       43.47       47.50      9.76 o
   0   7   1        0.04        0.00      8.11 o
   1   7   1        0.00        3.97      6.74 o
   2   7   1      191.60      195.18     18.64 o
   3   7   1        2.07       10.06      5.71 o
   4   7   1       29.00       37.56      8.16 o
   5   7   1       35.49       43.93      9.39 o
   6   7   1       36.19       48.84      8.97 o
   7   7   1        0.60        0.00      6.21 o
   8   7   1       15.00       12.95      7.06 o
   9   7   1       16.75        2.85      6.75 o
  10   7   1      192.87      151.68     21.04 o
  -8   8   1        4.47        0.00      7.68 o
  -7   8   1        0.53        0.00     10.30 o
  -6   8   1        1.81        0.00      6.52 o
  -5   8   1       81.32       80.58     11.77 o
  -4   8   1      133.35      170.47     17.05 o
  -3   8   1        9.31        1.16      7.26 o
  -2   8   1        1.12        4.40      8.04 o
  -1   8   1        6.48        0.00      6.25 o
   0   8   1        0.06        0.00      8.56 o
   1   8   1      151.42      141.23     25.76 o
   2   8   1       74.36       50.83     12.02 o
   3   8   1       49.49       30.82     11.87 o
   4   8   1      168.01      140.21     16.97 o
   5   8   1        3.90       14.19      7.43 o
   6   8   1       18.29        1.86      8.13 o
   7   8   1       53.97       33.57      9.61 o
  -3   9   1       54.14       71.90     15.91 o
  -2   9   1        0.70        0.00      8.83 o
  -1   9   1       20.24       30.04     10.10 o
   0   9   1       39.94       38.78     10.30 o
   1   9   1        1.96        0.00      8.49 o
   2   9   1       12.14       26.83     10.48 o
   3   9   1        1.69        0.00      8.20 o
 -16   0   2        0.04        2.73     30.93 o
 -14   0   2      426.82      386.21     44.92 o
 -12   0   2      193.84      192.51     21.44 o
 -10   0   2     1810.62     1862.12     59.83 o
  -8   0   2     3441.36     3366.49     71.46 o
  -6   0   2      698.30      656.63     19.89 o
  -4   0   2     3442.75     3248.58     32.67 o
  -2   0   2     4897.45     4606.77     41.70 o
   2   0   2      565.69      580.29     14.42 o
   4   0   2     6025.05     5940.74     41.67 o
   6   0   2      727.23      800.91     22.71 o
   8   0   2     1836.15     1792.35     48.32 o
  10   0   2      169.66      132.30     23.07 o
  12   0   2      200.01      198.36     37.11 o
  14   0   2      773.62      744.82     64.54 o
 -16   1   2       99.75       90.98     18.60 o
 -15   1   2        0.25        0.00      7.37 o
 -14   1   2      436.13      405.92     34.76 o
 -13   1   2       24.72       21.48      6.71 o
 -12   1   2      128.58      113.95     13.32 o
 -11   1   2       62.31       56.38      9.85 o
 -10   1   2     1051.15      997.65     28.61 o
  -9   1   2      156.80      146.20     10.68 o
  -8   1   2      838.81      836.58     23.01 o
  -7   1   2     1291.56     1353.49     35.21 o
  -6   1   2        2.23        0.32      1.96 o
  -5   1   2      485.87      454.62      9.29 o
  -4   1   2     6824.79     6674.08     35.33 o
  -3   1   2     1389.19     1298.61     14.03 o
  -2   1   2      586.15      531.12      9.30 o
  -1   1   2     5494.03     5276.74     40.49 o
   0   1   2      303.19      287.72      5.00 o
   1   1   2     3392.91     3318.03     35.26 o
   2   1   2     1504.69     1652.07     18.61 o
   3   1   2      153.32      118.84      4.87 o
   4   1   2      202.20      188.59      7.00 o
   5   1   2     1550.30     1578.60     20.33 o
   6   1   2      666.13      689.04     15.83 o
   7   1   2      972.74     1053.22     22.32 o
   8   1   2      282.12      285.35     12.53 o
   9   1   2       28.91       22.75      4.80 o
  10   1   2      372.78      341.65     26.59 o
  11   1   2      630.67      577.57     43.95 o
  12   1   2      235.00      285.35     27.15 o
  13   1   2      234.37      226.72     23.64 o
  14   1   2        0.01        0.51      8.94 o
  15   1   2       25.97        9.15      9.86 o
 -16   2   2       35.32       29.43     15.36 o
 -15   2   2      339.34      338.68     32.13 o
 -14   2   2       52.90       45.43     10.02 o
 -13   2   2        8.40        9.67      5.65 o
 -12   2   2       15.12        5.73      5.75 o
 -11   2   2      911.87      898.29     35.71 o
 -10   2   2        4.42        8.53      3.63 o
  -9   2   2       73.86       55.55      7.00 o
  -8   2   2       57.12       60.92      6.94 o
  -7   2   2       74.00       90.34      9.79 o
  -6   2   2      209.90      236.64     10.83 o
  -5   2   2     1243.30     1364.34     21.56 o
  -4   2   2     1104.56     1204.60     17.40 o
  -3   2   2     1503.49     1435.87     18.16 o
  -2   2   2       15.43        9.63      1.69 o
  -1   2   2        4.92        8.53      1.62 o
   0   2   2      430.98      462.49      9.29 o
   1   2   2    77686.13    77535.62    251.35 o
   2   2   2     1152.42     1184.45     17.58 o
   3   2   2       18.67       12.95      2.14 o
   4   2   2       13.19       12.20      2.32 o
   5   2   2      421.57      462.57     15.27 o
   6   2   2      240.65      267.91     12.24 o
   7   2   2     5994.44     6022.54     73.60 o
   8   2   2      223.93      220.44     14.96 o
   9   2   2        0.76        0.00      3.16 o
  10   2   2       17.38       21.66      5.22 o
  11   2   2        9.49        7.27      6.27 o
  12   2   2       19.03       16.13      8.04 o
  13   2   2       52.63       49.09     12.63 o
  14   2   2        2.78        4.64      7.58 o
  15   2   2       18.39       27.52     13.04 o
 -15   3   2       25.84       35.27     13.57 o
 -14   3   2       15.81        1.00      6.47 o
 -13   3   2        9.35       15.12      7.87 o
 -12   3   2        3.81        0.00      6.24 o
 -11   3   2      422.75      450.62     27.12 o
 -10   3   2       35.22       40.67      8.83 o
  -9   3   2      155.19      147.80     14.32 o
  -8   3   2      150.43      156.62     11.44 o
  -7   3   2      152.88      126.87      9.32 o
  -6   3   2     1726.52     1873.13     35.51 o
  -5   3   2        8.50       10.66      3.10 o
  -4   3   2      513.38      489.35     16.87 o
  -3   3   2     1687.24     1617.30     28.87 o
  -2   3   2      252.79      280.00     11.06 o
  -1   3   2       35.79       29.93      3.21 o
   0   3   2        4.74        3.94      1.58 o
   1   3   2       91.54       89.27      5.53 o
   2   3   2       92.53       91.44      5.48 o
   3   3   2     2170.36     2240.89     33.19 o
   4   3   2      147.93      165.02      8.53 o
   5   3   2      795.43      820.01     23.12 o
   6   3   2       23.09        9.72      3.10 o
   7   3   2      277.86      294.54     16.48 o
   8   3   2      380.33      361.80     21.04 o
   9   3   2       47.44       40.62      8.25 o
  10   3   2      191.30      179.55     16.12 o
  11   3   2      426.46      442.38     25.58 o
  12   3   2      444.74      460.57     33.97 o
  13   3   2       80.11       65.55     13.95 o
  14   3   2       58.11       16.92     12.96 o
 -14   4   2      143.91      147.91     21.70 o
 -13   4   2        4.25       13.14      7.95 o
 -12   4   2      886.64      931.66     46.70 o
 -11   4   2      318.78      342.89     27.71 o
 -10   4   2      786.53      811.91     40.32 o
  -9   4   2      131.71      136.19     13.06 o
  -8   4   2     2130.12     2067.40     41.38 o
  -7   4   2       15.26        9.27      3.94 o
  -6   4   2      171.93      184.84     11.59 o
  -5   4   2      347.31      398.41     16.52 o
  -4   4   2      127.60      124.40     10.76 o
  -3   4   2       22.73       18.55      5.01 o
  -2   4   2      599.09      632.22     20.23 o
  -1   4   2     1987.07     2134.67     30.89 o
   0   4   2     1329.53     1368.78     22.87 o
   1   4   2       95.72       87.98      8.34 o
   2   4   2       35.24       46.48      5.46 o
   3   4   2     1006.99     1080.32     28.20 o
   4   4   2      333.07      330.22     13.83 o
   5   4   2       89.54       79.54      7.60 o
   6   4   2        4.30        6.15      3.25 o
   7   4   2      366.21      370.44     16.77 o
   8   4   2      350.37      359.25     18.80 o
   9   4   2      293.85      291.89     18.86 o
  10   4   2       47.88       48.37      9.73 o
  11   4   2       77.10       96.49     13.46 o
  12   4   2        7.74        5.60     11.40 o
  13   4   2      102.28      106.74     18.93 o
  14   4   2       44.04       53.85     17.26 o
 -13   5   2       12.76       20.15      8.81 o
 -12   5   2      436.56      419.27     28.85 o
 -11   5   2        7.06       12.71      6.66 o
 -10   5   2       34.08       43.29      9.21 o
  -9   5   2       17.65       19.29      5.73 o
  -8   5   2      378.62      392.81     19.37 o
  -7   5   2       33.70       31.69      6.35 o
  -6   5   2      130.76      135.14     10.78 o
  -5   5   2      299.62      314.15     17.28 o
  -4   5   2     2613.88     2623.71     52.08 o
  -3   5   2      414.75      431.02     21.76 o
  -2   5   2      546.86      539.73     20.94 o
  -1   5   2        2.25        0.00      4.49 o
   0   5   2      396.61      402.03     17.31 o
   1   5   2       12.94       13.38      4.25 o
   2   5   2      123.09      113.52     11.28 o
   3   5   2       24.13       26.82      5.67 o
   4   5   2      428.78      460.70     28.39 o
   5   5   2       36.85       39.86      7.46 o
   6   5   2      825.02      835.94     37.22 o
   7   5   2      184.38      175.91     15.19 o
   8   5   2       83.49       70.40      9.80 o
   9   5   2       53.67       37.40      9.01 o
  10   5   2      111.23      127.31     12.71 o
  11   5   2        1.86        0.00     12.75 o
  12   5   2      988.02     1127.29     50.04 o
  13   5   2        0.12        0.00     10.29 o
 -12   6   2      124.40      162.49     22.25 o
 -11   6   2       89.36       79.54     13.34 o
 -10   6   2      124.48      131.73     16.01 o
  -9   6   2        6.33        0.00      6.11 o
  -8   6   2      134.40      126.22     11.88 o
  -7   6   2        4.08        0.14      4.88 o
  -6   6   2       10.38        9.21      4.56 o
  -5   6   2       35.85       40.14      7.65 o
  -4   6   2      299.16      310.20     19.74 o
  -3   6   2        6.88        7.66      4.72 o
  -2   6   2      118.87      140.54     11.91 o
  -1   6   2      352.55      349.39     18.30 o
   0   6   2       29.70       32.40      4.78 o
   1   6   2      110.42      109.25     11.21 o
   2   6   2       30.42       22.66      7.41 o
   3   6   2        2.89        1.72      5.80 o
   4   6   2       59.37       51.81      9.78 o
   5   6   2      264.44      254.44     18.48 o
   6   6   2        6.06        6.00      5.50 o
   7   6   2       40.30       28.37      8.55 o
   8   6   2      147.35      156.87     15.67 o
   9   6   2       36.03       12.85      6.05 o
  10   6   2        2.38        6.91      8.36 o
  11   6   2       28.93       20.76     10.10 o
 -10   7   2        1.73        0.26      8.15 o
  -9   7   2        0.30        0.00      8.72 o
  -8   7   2       80.08       70.06     12.65 o
  -7   7   2       36.33       31.01      7.73 o
  -6   7   2       89.94       73.75     11.13 o
  -5   7   2        2.14        4.54      6.14 o
  -4   7   2       60.29       60.65     10.97 o
  -3   7   2      353.66      362.40     26.45 o
  -2   7   2       64.66       61.09     10.80 o
  -1   7   2      289.39      278.67     22.63 o
   0   7   2        9.25        7.97      6.48 o
   1   7   2       17.74       11.66      6.75 o
   2   7   2       27.03       21.02      7.64 o
   3   7   2      817.48      890.08     34.86 o
   4   7   2       78.97       78.92     13.62 o
   5   7   2      705.45      725.04     32.83 o
   6   7   2       28.56       18.09      6.33 o
   7   7   2       10.99        6.26      6.53 o
   8   7   2        3.20        9.06      6.05 o
   9   7   2       34.33       41.49     10.91 o
  10   7   2        8.83        0.00      8.96 o
  -8   8   2       41.75       41.58     16.74 o
  -7   8   2       43.30       18.35     12.06 o
  -6   8   2       15.09       16.87      7.00 o
  -5   8   2      127.99      129.15     17.85 o
  -4   8   2      152.82      177.16     18.79 o
  -3   8   2       88.42       90.92     14.34 o
  -2   8   2       16.14       13.17      7.84 o
  -1   8   2        1.56        0.00      6.96 o
   0   8   2        3.46        0.00      9.78 o
   1   8   2       11.52        4.36      7.73 o
   2   8   2        1.23        1.11      7.72 o
   3   8   2        5.17       22.03      9.30 o
   4   8   2        0.24        0.00     11.66 o
   5   8   2       40.65       21.98      8.13 o
   6   8   2       32.74       13.93     10.20 o
   7   8   2      225.50      253.78     24.40 o
  -3   9   2        7.82       21.86     10.36 o
  -2   9   2       16.39       16.71     12.15 o
  -1   9   2        3.49        1.68     14.15 o
   0   9   2       15.52        0.00      7.78 o
   1   9   2      153.64      150.23     21.62 o
   2   9   2       10.08       28.62     11.05 o
 -15   0   3       52.03       51.14     18.62 o
 -13   0   3     1513.98     1498.82     76.57 o
 -11   0   3       13.72        0.00     16.73 o
  -9   0   3     1883.87     1745.54     55.14 o
  -7   0   3      143.59       85.89     11.19 o
  -5   0   3       48.79       47.54      4.40 o
  -3   0   3     3625.03     3413.19     23.48 o
  -1   0   3      227.00      231.34      4.75 o
   1   0   3     1017.40      977.46     27.12 o
   3   0   3     5581.40     5555.01     81.12 o
   5   0   3      561.89      568.50     17.52 o
   7   0   3     2937.85     3004.31     67.98 o
   9   0   3     2961.49     2749.24     62.47 o
  11   0   3       50.95       51.48     17.32 o
  13   0   3      206.19      261.00     36.60 o
  15   0   3        8.54        6.71     16.14 o
 -16   1   3        0.96        0.00      7.58 o
 -15   1   3       99.63      113.79     15.04 o
 -14   1   3        1.10        2.76      9.87 o
 -13   1   3       14.21        0.00      6.81 o
 -12   1   3       53.57       51.56      9.59 o
 -11   1   3     2614.53     2564.80     58.92 o
 -10   1   3       24.70       23.99      4.55 o
  -9   1   3     1484.30     1423.40     30.53 o
  -8   1   3      240.58      214.93     11.08 o
  -7   1   3     1218.65     1246.60     23.80 o
  -6   1   3       82.63      133.01      9.18 o
  -5   1   3      195.87      199.04      6.80 o
  -4   1   3     1379.81     1313.58     15.83 o
  -3   1   3      257.40      259.06      6.67 o
  -2   1   3     3712.17     3615.13     27.48 o
  -1   1   3    32268.21    31780.56     80.24 o
   0   1   3    10369.98    10061.42     57.22 o
   1   1   3      697.91      677.78     12.59 o
   2   1   3       49.58       43.74      3.74 o
   3   1   3      809.75      776.05     12.31 o
   4   1   3     4129.46     4147.87     33.66 o
   5   1   3     2509.98     2354.04     26.42 o
   6   1   3       20.98       20.44      3.26 o
   7   1   3     3448.40     3493.54     44.99 o
   8   1   3      109.48      112.33      7.66 o
   9   1   3      722.28      713.23     20.47 o
  10   1   3      192.17      197.20     15.68 o
  11   1   3      644.48      667.49     36.50 o
  12   1   3       59.23       72.96     14.56 o
  13   1   3        8.35       18.58      8.66 o
  14   1   3      111.87      135.28     25.24 o
  15   1   3       11.91       13.62     12.82 o
 -16   2   3       31.20       20.77     10.96 o
 -15   2   3        5.22        7.40     12.52 o
 -14   2   3       41.78       32.77     15.52 o
 -13   2   3       23.62       14.42      8.12 o
 -12   2   3       23.33       10.18      6.61 o
 -11   2   3      492.86      517.98     27.62 o
 -10   2   3        0.57       12.03      6.13 o
  -9   2   3       11.16        7.80      5.11 o
  -8   2   3       29.64       29.36      6.30 o
  -7   2   3       21.69       14.06      4.09 o
  -6   2   3    13922.59    14457.77     92.26 o
  -5   2   3     1629.02     1757.12     25.38 o
  -4   2   3     3637.91     3777.95     34.02 o
  -3   2   3      139.89      143.80      5.15 o
  -2   2   3     1035.52     1094.11     12.53 o
  -1   2   3     4060.28     4313.87     66.45 o
   0   2   3    21837.99    22475.74    170.72 o
   1   2   3     1081.27     1101.60     13.20 o
   2   2   3     1590.54     1537.71     22.26 o
   3   2   3       18.53       21.15      2.77 o
   4   2   3      758.06      750.96     16.20 o
   5   2   3      170.55      207.93     10.77 o
   6   2   3      475.11      510.59     20.41 o
   7   2   3       96.21      113.28     10.95 o
   8   2   3      205.59      196.77     14.15 o
   9   2   3        8.65       12.02      5.09 o
  10   2   3       74.24       65.39      8.97 o
  11   2   3      231.06      231.46     22.61 o
  12   2   3       15.62       20.81      9.22 o
  13   2   3      248.92      279.85     27.59 o
  14   2   3      101.36      118.15     19.40 o
  15   2   3       27.42       23.49     19.42 o
 -15   3   3       24.01       15.68     11.97 o
 -14   3   3        7.22        0.00      7.61 o
 -13   3   3      662.17      612.75     34.05 o
 -12   3   3        2.30        7.99      6.89 o
 -11   3   3      240.19      245.07     20.52 o
 -10   3   3        4.32       16.16      7.54 o
  -9   3   3      481.66      508.33     26.03 o
  -8   3   3     1077.38     1092.98     28.16 o
  -7   3   3       59.27       55.38      6.52 o
  -6   3   3       19.20       19.26      4.10 o
  -5   3   3      200.41      208.76      9.81 o
  -4   3   3     1215.26     1306.36     20.80 o
  -3   3   3      473.69      463.40     16.67 o
  -2   3   3     3621.67     3582.25     33.82 o
  -1   3   3     1531.18     1616.49     28.83 o
   0   3   3     1064.85     1056.51     15.21 o
   1   3   3        0.41        0.91      2.07 o
   2   3   3     1059.97      985.33     16.67 o
   3   3   3       19.12       19.65      4.12 o
   4   3   3     2181.38     2297.12     36.48 o
   5   3   3      664.67      680.14     21.42 o
   6   3   3        0.11        0.00      3.72 o
   7   3   3      754.62      785.28     26.67 o
   8   3   3      424.20      419.15     22.59 o
   9   3   3       47.76       29.35      7.35 o
  10   3   3       67.66       78.44     10.71 o
  11   3   3        7.07       16.66      8.68 o
  12   3   3       10.74       16.77      9.52 o
  13   3   3       70.04       61.79     15.33 o
  14   3   3      476.42      598.22     51.99 o
 -15   4   3      120.09      143.13     25.84 o
 -14   4   3       72.26       62.33     20.24 o
 -13   4   3      484.06      494.81     35.49 o
 -12   4   3      259.36      299.51     27.12 o
 -11   4   3        0.02        0.00      6.60 o
 -10   4   3      184.38      175.12     19.39 o
  -9   4   3      149.48      140.03     11.87 o
  -8   4   3        1.91        5.90      3.46 o
  -7   4   3      463.94      435.16     17.53 o
  -6   4   3      881.63      934.33     24.95 o
  -5   4   3        8.85        8.50      4.74 o
  -4   4   3      735.18      768.82     24.67 o
  -3   4   3      248.00      274.34     11.85 o
  -2   4   3      421.64      440.36     14.46 o
  -1   4   3      243.63      233.41      9.18 o
   0   4   3      794.21      871.01     16.89 o
   1   4   3      389.78      411.26     15.52 o
   2   4   3     8948.07     9564.64     75.14 o
   3   4   3     3368.34     3344.02     50.18 o
   4   4   3       25.05       15.75      3.76 o
   5   4   3        0.45        3.59      3.95 o
   6   4   3      533.73      535.24     21.79 o
   7   4   3        0.46        1.49      3.97 o
   8   4   3     1679.52     1709.65     41.16 o
   9   4   3      931.33     1033.49     39.46 o
  10   4   3      135.91      140.51     15.44 o
  11   4   3      134.27      153.81     20.23 o
  12   4   3       39.04       37.65     11.31 o
  13   4   3       20.60       20.00      9.81 o
 -14   5   3        4.19        3.48      8.53 o
 -13   5   3        7.92       11.97      9.76 o
 -12   5   3       19.81       25.23      8.95 o
 -11   5   3      123.84      107.31     14.44 o
 -10   5   3      222.37      227.52     19.40 o
  -9   5   3      239.71      219.67     14.67 o
  -8   5   3        0.78        0.00      3.83 o
  -7   5   3      134.75      119.05     10.44 o
  -6   5   3      317.42      322.00     16.20 o
  -5   5   3        0.35        4.28      4.84 o
  -4   5   3       15.74        8.66      4.37 o
  -3   5   3       13.89       11.09      3.73 o
  -2   5   3        5.84        1.09      3.46 o
  -1   5   3      860.68      911.06     20.93 o
   0   5   3      923.84     1078.94     24.71 o
   1   5   3        1.87        3.48      3.32 o
   2   5   3      196.49      223.77     12.66 o
   3   5   3        0.04        0.00      3.70 o
   4   5   3       55.28       45.74      8.68 o
   5   5   3     1259.35     1346.29     87.54 o
   6   5   3      972.72      964.99     35.01 o
   7   5   3      350.76      325.61     20.87 o
   8   5   3       59.70       55.47      8.59 o
   9   5   3       84.54       94.38     11.03 o
  10   5   3        0.85        1.88      6.38 o
  11   5   3       24.44       13.51      7.69 o
  12   5   3        4.48       19.40      9.60 o
 -12   6   3       28.13       29.14     13.30 o
 -11   6   3       16.05       19.62     11.96 o
 -10   6   3        0.22        0.00      5.91 o
  -9   6   3      100.10       96.42     11.99 o
  -8   6   3      128.54      125.30     11.80 o
  -7   6   3      498.73      496.66     22.17 o
  -6   6   3      644.20      680.48     25.27 o
  -5   6   3       16.41        8.37      4.34 o
  -4   6   3      697.78      710.65     25.94 o
  -3   6   3      289.99      294.02     16.22 o
  -2   6   3       47.36       51.95      7.04 o
  -1   6   3        4.66        0.00      4.27 o
   0   6   3        7.34       10.21      5.27 o
   1   6   3        3.96        6.77      3.58 o
   2   6   3      794.29      778.25     32.89 o
   3   6   3      108.15      103.91     12.66 o
   4   6   3      213.91      226.14     18.78 o
   5   6   3        0.02        0.00      6.74 o
   6   6   3       68.40       60.89     10.40 o
   7   6   3      157.29      171.66     16.17 o
   8   6   3        9.45        0.00      7.33 o
   9   6   3       52.02       58.68     10.24 o
  10   6   3       40.30       26.45     23.11 o
  11   6   3        3.20        0.00      8.18 o
 -10   7   3       43.92       29.30     24.06 o
  -9   7   3        4.85       18.36     12.93 o
  -8   7   3      216.47      288.31     28.54 o
  -7   7   3        3.89        3.96      9.06 o
  -6   7   3      107.83       90.56     17.67 o
  -5   7   3       15.90       15.60      9.91 o
  -4   7   3       11.88       12.26      6.18 o
  -3   7   3       24.02        7.41      8.03 o
  -2   7   3      879.44      896.53     33.12 o
  -1   7   3        3.84        0.28      7.15 o
   0   7   3      207.10      223.35     20.32 o
   1   7   3      292.33      288.95     23.60 o
   2   7   3      116.95      128.58     14.73 o
   3   7   3       34.00       36.54      8.37 o
   4   7   3      136.37      156.71     16.59 o
   5   7   3        1.06        8.95      7.83 o
   6   7   3        2.00        6.54      5.73 o
   7   7   3       23.99        2.12      6.45 o
   8   7   3        3.03        0.00      6.48 o
   9   7   3        1.82        1.97     11.50 o
  -8   8   3       11.72        7.86      7.58 o
  -7   8   3        1.38        0.00      6.63 o
  -6   8   3      136.03      123.00     15.83 o
  -5   8   3       16.42       25.43      9.92 o
  -4   8   3      218.86      260.87     29.03 o
  -3   8   3        0.05        0.00      8.59 o
  -2   8   3       81.81       91.44     14.39 o
  -1   8   3       12.85       12.84      7.33 o
   0   8   3        7.17        0.00     13.72 o
   1   8   3       26.55       39.91     11.69 o
   2   8   3      673.66      703.98     38.76 o
   3   8   3      105.86       96.36     17.92 o
   4   8   3        7.87        5.65      8.77 o
   5   8   3      229.88      223.65     20.16 o
   6   8   3        0.03        0.00      8.63 o
   7   8   3       17.34        4.56     11.77 o
  -3   9   3        2.29        8.74     12.53 o
  -2   9   3        5.95        3.06     11.71 o
  -1   9   3       36.64       16.57     10.78 o
   0   9   3       76.65       86.26     19.86 o
   1   9   3       58.48       39.30     17.39 o
   2   9   3        0.20        0.00     10.24 o
 -16   0   4      210.00      217.14     56.65 o
 -14   0   4      122.21      127.69     20.19 o
 -12   0   4      388.64      346.96     29.45 o
 -10   0   4       14.43       25.87      8.88 o
  -8   0   4      992.60      925.06     38.15 o
  -6   0   4      225.32      267.48     14.58 o
  -4   0   4     1606.65     1604.40     18.41 o
  -2   0   4      295.95      298.70      6.62 o
   0   0   4     1284.30     1347.48     20.83 o
   2   0   4     1870.37     1779.66     24.35 o
   4   0   4      156.63      110.95      9.87 o
   6   0   4     2323.88     2277.53     39.59 o
   8   0   4     1781.59     1803.25     49.80 o
  10   0   4        0.63        0.00      8.49 o
  12   0   4       16.69        7.47      9.32 o
  14   0   4      111.48      128.54     28.03 o
 -16   1   4      272.78      295.68     30.25 o
 -15   1   4      283.12      293.01     30.21 o
 -14   1   4       38.18       18.98      8.44 o
 -13   1   4       37.94       36.29      9.16 o
 -12   1   4      175.17      167.85     16.14 o
 -11   1   4      600.76      666.08     30.66 o
 -10   1   4      312.27      275.91     13.57 o
  -9   1   4      136.86      132.65      8.59 o
  -8   1   4      464.23      526.11     21.04 o
  -7   1   4      147.21      148.87     10.45 o
  -6   1   4     1737.54     1733.05     29.98 o
  -5   1   4     1940.91     1925.65     20.16 o
  -4   1   4     1661.98     1643.74     16.92 o
  -3   1   4     2278.06     2150.05     17.24 o
  -2   1   4       24.69       19.33      1.79 o
  -1   1   4      534.47      532.64      8.16 o
   0   1   4    51677.27    49893.63    372.53 o
   1   1   4     1528.63     1530.76     17.82 o
   2   1   4      413.24      360.68      9.41 o
   3   1   4        0.20        0.00      1.19 o
   4   1   4     3942.49     3823.40     32.01 o
   5   1   4      161.77      176.91      7.24 o
   6   1   4      700.89      682.30     17.19 o
   7   1   4      115.57      104.04      7.37 o
   8   1   4        0.73        5.52      2.70 o
   9   1   4      755.15      710.31     32.21 o
  10   1   4      184.76      190.17     19.07 o
  11   1   4      344.85      375.58     28.03 o
  12   1   4      822.09      856.26     44.17 o
  13   1   4       86.68       98.93     16.31 o
  14   1   4        2.43       16.78      9.49 o
  15   1   4       73.39       96.21     18.16 o
 -16   2   4        0.41       13.44      8.76 o
 -15   2   4        0.26        0.00     10.09 o
 -14   2   4        3.25        8.86      6.20 o
 -13   2   4       10.49        3.54      6.61 o
 -12   2   4       34.61       19.72      8.50 o
 -11   2   4     3169.57     3271.87     69.20 o
 -10   2   4      330.37      374.62     22.80 o
  -9   2   4     1334.43     1340.99     39.98 o
  -8   2   4      225.23      237.20     14.52 o
  -7   2   4     2932.97     2940.84     50.97 o
  -6   2   4      755.40      894.89     24.28 o
  -5   2   4     4115.67     4293.69     59.69 o
  -4   2   4     2155.68     2210.51     28.42 o
  -3   2   4      956.75      882.88     12.38 o
  -2   2   4      805.96      763.23     15.25 o
  -1   2   4     8940.17     9055.69     67.18 o
   0   2   4        0.79        2.68      1.53 o
   1   2   4      916.90      909.06     13.82 o
   2   2   4      139.81      136.54      6.56 o
   3   2   4      750.48      761.23     16.73 o
   4   2   4      117.03      133.78      7.52 o
   5   2   4      988.87     1041.36     25.60 o
   6   2   4       44.50       41.79      6.03 o
   7   2   4       14.30       17.55      4.15 o
   8   2   4      866.17      864.67     24.74 o
   9   2   4     1194.71     1129.88     68.53 o
  10   2   4        0.16        8.40      7.39 o
  11   2   4      292.56      287.70     25.39 o
  12   2   4      102.34      139.89     19.16 o
  13   2   4       17.02       22.84      9.62 o
  14   2   4       80.89      122.91     19.91 o
 -15   3   4      342.99      351.45     27.92 o
 -14   3   4        3.17        0.00      7.10 o
 -13   3   4       55.12       38.89     10.02 o
 -12   3   4       39.55       42.88     10.20 o
 -11   3   4      912.40      953.26     39.19 o
 -10   3   4       34.28       29.53      8.85 o
  -9   3   4       10.07       14.15      5.89 o
  -8   3   4        4.82       10.96      4.85 o
  -7   3   4      937.58      862.82     23.25 o
  -6   3   4       82.07       91.06      7.16 o
  -5   3   4     1954.34     2048.32     32.14 o
  -4   3   4      135.08      141.28      6.98 o
  -3   3   4     3811.30     3623.24     35.52 o
  -2   3   4        0.36        0.00      3.38 o
  -1   3   4     1180.90     1231.59     20.73 o
   0   3   4      463.40      474.89     13.14 o
   1   3   4     1299.47     1346.64     19.24 o
   2   3   4      578.39      712.84     15.84 o
   3   3   4        3.18        7.08      4.11 o
   4   3   4      152.30      170.98     10.69 o
   5   3   4      990.67     1046.97     27.01 o
   6   3   4       42.17       55.36      7.77 o
   7   3   4      349.58      367.24     18.39 o
   8   3   4      663.40      702.80     28.76 o
   9   3   4      274.46      253.57     17.89 o
  10   3   4        1.47        3.15      7.85 o
  11   3   4      421.17      489.70     33.99 o
  12   3   4        7.44        0.00      8.93 o
  13   3   4      183.45      287.00     28.40 o
  14   3   4        8.54        0.00      9.54 o
 -15   4   4       50.90       47.69     12.92 o
 -14   4   4        0.20        3.08     10.29 o
 -13   4   4      174.54      155.97     21.03 o
 -12   4   4      417.97      472.34     35.30 o
 -11   4   4        0.79        0.00      7.31 o
 -10   4   4      129.08      110.14     15.93 o
  -9   4   4      119.22      121.90      9.88 o
  -8   4   4        6.92        4.18      4.27 o
  -7   4   4       69.55       62.83      6.53 o
  -6   4   4      183.52      207.57      9.41 o
  -5   4   4     1262.21     1373.49     31.45 o
  -4   4   4      322.11      318.82     14.93 o
  -3   4   4      200.80      190.09      9.81 o
  -2   4   4      870.97      881.35     18.31 o
  -1   4   4     1261.28     1352.44     26.59 o
   0   4   4        5.08        7.15      2.66 o
   1   4   4     1267.27     1362.79     32.65 o
   2   4   4      858.26      837.10     23.19 o
   3   4   4       24.32       22.43      4.52 o
   4   4   4      622.60      626.42     26.60 o
   5   4   4        7.64        4.53      4.85 o
   6   4   4      102.52      119.18     10.64 o
   7   4   4      120.01      130.28     11.47 o
   8   4   4        3.53        1.62      4.73 o
   9   4   4      176.12      200.23     17.93 o
  10   4   4       11.74       23.32      8.72 o
  11   4   4       48.79       44.38     11.91 o
  12   4   4        5.08        5.34      9.85 o
  13   4   4        9.45        9.41      7.54 o
 -14   5   4       59.89       61.18     14.11 o
 -13   5   4       17.76       21.85      9.52 o
 -12   5   4       18.05       23.27      9.49 o
 -11   5   4        0.24        0.00      5.52 o
 -10   5   4       34.33        8.49      7.63 o
  -9   5   4       19.35       13.81      6.31 o
  -8   5   4       34.11       31.10      5.74 o
  -7   5   4       20.30       15.50      4.99 o
  -6   5   4      173.71      165.98     11.67 o
  -5   5   4     1175.49     1262.93     36.07 o
  -4   5   4       36.57       36.60      6.55 o
  -3   5   4      265.92      296.98     13.03 o
  -2   5   4      236.23      216.18      8.08 o
  -1   5   4        8.28        9.77      4.78 o
   0   5   4       21.41       16.15      3.18 o
   1   5   4        6.27        1.90      3.29 o
   2   5   4        7.11        3.46      3.39 o
   3   5   4      140.89      139.54     11.49 o
   4   5   4     1122.40     1099.77     51.51 o
   5   5   4       72.56       78.33     11.78 o
   6   5   4      276.15      251.36     18.38 o
   7   5   4      108.03      104.88     11.06 o
   8   5   4        0.29        0.00      4.60 o
   9   5   4       17.16       23.67      6.31 o
  10   5   4       39.81       66.35     12.51 o
  11   5   4        6.82        5.56      7.86 o
  12   5   4       95.17      100.42     16.44 o
 -12   6   4       51.87       54.38     16.82 o
 -11   6   4      145.80      145.21     25.10 o
 -10   6   4      265.15      296.36     28.35 o
  -9   6   4      321.79      356.94     30.31 o
  -8   6   4       38.14       31.71      6.40 o
  -7   6   4      130.67      122.69     10.96 o
  -6   6   4      296.74      304.22     19.92 o
  -5   6   4       29.93       24.82      6.90 o
  -4   6   4      510.31      521.41     20.88 o
  -3   6   4       14.86       22.42      4.53 o
  -2   6   4       90.97       79.63      8.63 o
  -1   6   4       91.99       86.33      9.43 o
   0   6   4       34.21       24.72      4.92 o
   1   6   4       33.20       28.74      6.07 o
   2   6   4        0.40        7.54      4.89 o
   3   6   4       25.96       10.00      6.38 o
   4   6   4        4.09        0.00      6.19 o
   5   6   4      119.19      123.70     20.27 o
   6   6   4      402.73      362.56     23.58 o
   7   6   4       64.62       48.23      9.50 o
   8   6   4       65.82       73.57     11.18 o
   9   6   4       15.45        0.00      7.37 o
  10   6   4        0.03        8.01      9.22 o
  11   6   4       24.75       12.13     10.03 o
 -10   7   4        3.76        0.00      8.72 o
  -9   7   4        0.09        0.00      9.99 o
  -8   7   4        0.01        5.63      8.48 o
  -7   7   4      465.03      536.79     32.18 o
  -6   7   4       10.91        9.26      6.74 o
  -5   7   4       36.67       48.84      9.55 o
  -4   7   4        0.83        3.31      6.08 o
  -3   7   4      117.84      113.60     12.83 o
  -2   7   4        6.47        7.78      5.24 o
  -1   7   4       97.08      121.62     22.34 o
   0   7   4       12.71        5.46      7.91 o
   1   7   4       54.93       89.40     16.99 o
   2   7   4      128.45      120.63     14.05 o
   3   7   4       40.57       20.46      7.20 o
   4   7   4      128.88      126.43     19.40 o
   5   7   4       17.55       19.66      8.60 o
   6   7   4        3.13        0.00      9.34 o
   7   7   4       16.79        2.39      5.88 o
   8   7   4      132.97      108.94     14.15 o
   9   7   4       36.44       33.21     10.01 o
  -8   8   4        0.60        0.07      7.76 o
  -7   8   4       14.23        3.46      7.83 o
  -6   8   4       36.09       46.06     11.06 o
  -5   8   4      107.22      117.15     19.13 o
  -4   8   4       67.23      106.90     18.50 o
  -3   8   4      126.31      155.22     21.76 o
  -2   8   4       49.56       67.72     11.42 o
  -1   8   4       87.83       41.56     23.85 o
   0   8   4       30.06       34.16     12.03 o
   1   8   4        1.06        0.00      8.13 o
   2   8   4       71.60       61.57     11.74 o
   3   8   4       59.26       68.66     12.27 o
   4   8   4      127.97      158.23     19.64 o
   5   8   4        0.10        5.14      9.39 o
   6   8   4       59.82       29.47     12.74 o
  -2   9   4        5.11        0.00     16.08 o
  -1   9   4        2.81        0.56      8.39 o
   0   9   4       78.36       89.85     20.59 o
   1   9   4        3.16       11.04      9.35 o
 -15   0   5       26.60        9.17     36.29 o
 -13   0   5       63.87       79.65     16.33 o
 -11   0   5       95.54       80.29     14.20 o
  -9   0   5     1549.98     1438.99     51.24 o
  -7   0   5       34.10       43.25      6.74 o
  -5   0   5     9376.75     9133.80     60.90 o
  -3   0   5      385.02      356.66      8.47 o
  -1   0   5        4.19        4.55      1.06 o
   1   0   5     7723.25     7046.57     49.08 o
   3   0   5     1552.85     1494.31     25.42 o
   5   0   5      225.69      231.96     15.90 o
   7   0   5      743.09      718.51     56.20 o
   9   0   5      300.41      272.10     18.15 o
  11   0   5       15.29        8.77     16.62 o
  13   0   5       33.35       30.24     18.32 o
 -16   1   5      194.60      217.94     22.15 o
 -15   1   5       29.62       26.16      8.33 o
 -14   1   5        0.40        4.39      5.73 o
 -13   1   5       42.55       42.61      9.20 o
 -12   1   5      175.16      164.39     16.23 o
 -11   1   5       11.75       11.08      6.06 o
 -10   1   5     2550.12     2525.10     56.63 o
  -9   1   5      210.54      216.18     14.51 o
  -8   1   5     1610.42     1607.00     36.67 o
  -7   1   5      582.68      673.37     17.87 o
  -6   1   5      952.31      966.68     20.83 o
  -5   1   5      300.95      241.80      8.10 o
  -4   1   5        7.45       12.09      1.58 o
  -3   1   5      377.04      375.25      7.85 o
  -2   1   5     2124.80     2024.79     17.36 o
  -1   1   5     3215.68     3111.24     22.29 o
   0   1   5    16845.20    16752.13     80.06 o
   1   1   5       13.22       16.07      2.34 o
   2   1   5      986.65      924.74     14.10 o
   3   1   5      770.30      787.35     17.10 o
   4   1   5       30.08       28.35      3.88 o
   5   1   5     5912.66     5710.77     65.99 o
   6   1   5     2071.71     1876.66     44.89 o
   7   1   5        0.13        1.08      2.25 o
   8   1   5      263.82      291.24     16.03 o
   9   1   5      101.91       97.76     11.14 o
  10   1   5        4.30        3.15      6.72 o
  11   1   5       44.73       42.13     12.02 o
  12   1   5        3.16        0.00      7.26 o
  13   1   5       36.63       36.59     11.34 o
  14   1   5      100.97      118.26     18.72 o
 -16   2   5      155.45      165.37     20.04 o
 -15   2   5        1.99        6.39      6.75 o
 -14   2   5      356.23      396.53     27.80 o
 -13   2   5      175.47      232.32     20.59 o
 -12   2   5       45.74       44.41     10.84 o
 -11   2   5      225.60      249.02     20.14 o
 -10   2   5      133.98      110.81     12.98 o
  -9   2   5      258.51      280.65     22.33 o
  -8   2   5        0.13        7.64      3.85 o
  -7   2   5     1343.60     1530.13     36.96 o
  -6   2   5     1835.51     1726.76     33.54 o
  -5   2   5      283.77      243.27     11.83 o
  -4   2   5        0.10        1.75      1.29 o
  -3   2   5      545.15      547.82     12.39 o
  -2   2   5       18.78       13.98      2.01 o
  -1   2   5      307.95      308.06      7.84 o
   0   2   5     1482.96     1432.32     16.77 o
   1   2   5     1186.93     1214.45     15.98 o
   2   2   5       73.63       68.52      4.74 o
   3   2   5      330.22      377.14     13.23 o
   4   2   5     2387.32     2479.01     37.84 o
   5   2   5      140.19      141.52     10.60 o
   6   2   5       15.87       10.91      3.73 o
   7   2   5        6.10        6.76      3.40 o
   8   2   5      126.17      131.03     10.57 o
   9   2   5      332.46      281.59     23.96 o
  10   2   5     2061.53     2153.11     65.31 o
  11   2   5       36.41       36.74     10.28 o
  12   2   5        6.97        4.95      9.46 o
  13   2   5       68.23       62.01     16.94 o
  14   2   5        5.26        3.68     14.64 o
 -15   3   5       51.85       69.65     15.20 o
 -14   3   5        9.19        1.33      6.91 o
 -13   3   5       15.89       12.49      8.94 o
 -12   3   5        8.05        6.49      6.53 o
 -11   3   5      794.79      891.79     42.40 o
 -10   3   5     2969.31     3145.24     75.08 o
  -9   3   5      100.70       87.45     12.22 o
  -8   3   5      202.89      208.00     15.67 o
  -7   3   5      116.14      122.64      8.56 o
  -6   3   5        2.22        6.18      2.40 o
  -5   3   5      963.68      957.11     19.14 o
  -4   3   5       71.21       74.52      5.42 o
  -3   3   5      354.22      354.26     11.47 o
  -2   3   5      224.25      231.90      7.89 o
  -1   3   5      314.90      299.02      9.54 o
   0   3   5     2906.80     2953.70     48.19 o
   1   3   5    11818.26    12698.39     90.26 o
   2   3   5      330.47      318.54     11.68 o
   3   3   5       50.88       49.23      6.31 o
   4   3   5       19.68       17.05      4.22 o
   5   3   5      500.38      506.02     19.28 o
   6   3   5     2709.34     2741.30     48.92 o
   7   3   5     1746.82     1843.62     41.20 o
   8   3   5      767.24      762.66     29.52 o
   9   3   5        7.01        0.00      9.43 o
  10   3   5       42.92       75.30     13.84 o
  11   3   5       25.58       42.54     11.92 o
  12   3   5       48.38       65.09     14.70 o
  13   3   5       64.33       45.87     13.03 o
 -15   4   5        0.06        0.00      6.19 o
 -14   4   5       20.42        2.76      9.80 o
 -13   4   5       10.69       20.99      9.35 o
 -12   4   5      352.92      378.45     40.31 o
 -11   4   5      200.98      169.63     19.50 o
 -10   4   5      138.27      127.98     17.69 o
  -9   4   5      259.94      254.73     13.19 o
  -8   4   5        6.06        0.00      3.31 o
  -7   4   5       45.64       35.92      4.61 o
  -6   4   5     1566.55     1594.96     27.63 o
  -5   4   5     6919.47     7025.51     72.29 o
  -4   4   5       26.55       37.42      6.48 o
  -3   4   5       91.33       93.11      7.54 o
  -2   4   5       22.61       20.49      3.56 o
  -1   4   5       67.59       64.31      5.86 o
   0   4   5     2094.52     2213.83     40.29 o
   1   4   5     5610.78     5540.29    125.90 o
   2   4   5      296.68      317.46     16.77 o
   3   4   5      462.31      441.82     16.76 o
   4   4   5       57.40       50.19      6.42 o
   5   4   5        1.01        0.05      4.66 o
   6   4   5      242.94      241.32     15.17 o
   7   4   5      448.90      450.54     21.12 o
   8   4   5      265.77      273.19     16.97 o
   9   4   5       30.11       45.90     11.16 o
  10   4   5       42.99       55.53     12.68 o
  11   4   5       77.04       65.29     14.13 o
  12   4   5        0.36        0.00      8.78 o
  13   4   5        5.67        6.51     12.46 o
 -14   5   5       20.67        7.89      9.66 o
 -13   5   5      282.73      276.53     27.93 o
 -12   5   5        4.20        9.43      6.85 o
 -11   5   5       59.81       50.81     10.80 o
 -10   5   5       42.27       37.63      8.07 o
  -9   5   5      278.13      290.10     18.80 o
  -8   5   5       76.69       69.80      8.00 o
  -7   5   5       12.51       11.76      4.26 o
  -6   5   5       49.77       48.12      6.95 o
  -5   5   5       41.71       42.28      6.54 o
  -4   5   5        0.48        0.78      3.12 o
  -3   5   5      627.98      638.68     21.30 o
  -2   5   5       11.43       14.16      3.06 o
  -1   5   5     2194.74     2174.55     42.29 o
   0   5   5        8.18        9.00      3.91 o
   1   5   5      464.74      469.83     17.26 o
   2   5   5      286.49      273.98     14.63 o
   3   5   5      598.15      573.66     26.22 o
   4   5   5       53.37       49.42      8.61 o
   5   5   5     1166.44     1237.86     44.35 o
   6   5   5        2.37        2.91      6.28 o
   7   5   5       45.84       46.31      7.99 o
   8   5   5        2.02        0.00      4.24 o
   9   5   5      380.05      352.33     23.69 o
  10   5   5       90.73       91.19     14.61 o
  11   5   5       33.22       11.44      7.37 o
  12   5   5        1.06        0.00     13.90 o
 -12   6   5      129.33      177.12     32.76 o
 -11   6   5       36.59       50.77     13.03 o
 -10   6   5        0.53        0.00      7.42 o
  -9   6   5      348.87      364.14     30.91 o
  -8   6   5       96.19      120.88     18.44 o
  -7   6   5       28.29       27.80      6.67 o
  -6   6   5      112.00      117.66     13.19 o
  -5   6   5      400.64      407.41     25.66 o
  -4   6   5       25.20       25.12      7.26 o
  -3   6   5        6.65        0.00      4.34 o
  -2   6   5        3.91        0.80      4.69 o
  -1   6   5      159.23      148.35     13.27 o
   0   6   5       84.43       80.66     11.20 o
   1   6   5        0.08        0.00      4.99 o
   2   6   5       98.99      105.61     11.79 o
   3   6   5     1688.52     1641.40     59.10 o
   4   6   5      164.19      123.25     17.10 o
   5   6   5       63.61       52.70     11.93 o
   6   6   5      147.28      162.26     17.88 o
   7   6   5        3.87       15.43      6.48 o
   8   6   5       51.98       44.56      9.04 o
   9   6   5      108.61       92.83     14.72 o
  10   6   5      161.46      120.50     17.00 o
 -10   7   5       39.72       44.97     13.29 o
  -9   7   5       26.29        9.07     11.04 o
  -8   7   5       28.59       17.12     10.07 o
  -7   7   5       28.62       21.54     13.56 o
  -6   7   5       82.62       68.92     12.48 o
  -5   7   5       39.44       22.24     13.14 o
  -4   7   5       12.15        5.11      8.51 o
  -3   7   5        3.40        6.29      4.35 o
  -2   7   5       21.22        4.86      4.48 o
  -1   7   5        8.45        0.00      6.25 o
   0   7   5        1.66        0.00      6.93 o
   1   7   5       64.03       73.36     13.05 o
   2   7   5        0.35        6.91      5.69 o
   3   7   5        1.49       13.41      7.59 o
   4   7   5       60.27       56.26     16.76 o
   5   7   5        4.56        0.59      7.22 o
   6   7   5      243.69      317.81     23.89 o
   7   7   5        0.32        0.00      6.66 o
   8   7   5       51.44       27.87     12.43 o
  -8   8   5      175.27      175.58     24.27 o
  -7   8   5       25.55        3.41     12.69 o
  -6   8   5      317.47      339.82     29.35 o
  -5   8   5        0.08        3.20      9.24 o
  -4   8   5        1.32        0.00      8.82 o
  -3   8   5       22.35        0.00      7.77 o
  -2   8   5       42.62       35.57     12.82 o
  -1   8   5       33.88       19.46     10.68 o
   0   8   5      119.14      119.70     19.66 o
   1   8   5       30.94       15.69     13.60 o
   2   8   5       81.47      113.72     15.46 o
   3   8   5        5.62       17.16     10.61 o
   4   8   5       20.35       29.81     10.38 o
   5   8   5       29.18        5.73     11.34 o
   6   8   5        2.54       12.05     10.70 o
 -16   0   6       18.00        9.30     39.98 o
 -14   0   6       40.54       28.39     10.48 o
 -12   0   6        1.32        0.00      6.21 o
 -10   0   6     7134.52     6846.95    119.68 o
  -8   0   6        2.07        0.00      2.15 o
  -6   0   6     4281.64     4744.00     45.76 o
  -4   0   6    19856.88    19647.45    114.01 o
  -2   0   6        3.42        1.24      1.01 o
   0   0   6     3937.54     3754.26     42.80 o
   2   0   6      309.18      315.41      8.27 o
   4   0   6      649.09      692.24     24.40 o
   6   0   6      159.56      205.52     16.53 o
   8   0   6      129.05      118.75     19.69 o
  10   0   6      439.13      482.20     42.97 o
  12   0   6       46.87       56.83     37.67 o
  14   0   6      209.81      275.91     40.27 o
 -16   1   6       29.83       42.16     12.12 o
 -15   1   6      429.39      461.75     31.16 o
 -14   1   6      791.44      813.94     39.32 o
 -13   1   6      174.68      176.71     19.40 o
 -12   1   6        0.46        3.21      4.77 o
 -11   1   6        1.33        3.61      5.85 o
 -10   1   6     1773.29     1689.84     42.51 o
  -9   1   6      231.97      236.53     15.31 o
  -8   1   6      540.76      515.74     19.56 o
  -7   1   6     1212.61     1234.17     25.55 o
  -6   1   6      716.59      688.67     17.69 o
  -5   1   6      255.44      285.51      9.16 o
  -4   1   6     7444.13     7587.81     57.07 o
  -3   1   6       61.46       63.24      2.59 o
  -2   1   6     2643.82     2499.85     19.28 o
  -1   1   6     3325.42     3440.69     23.88 o
   0   1   6      561.90      512.73      9.91 o
   1   1   6     4837.39     4859.20     38.88 o
   2   1   6      608.46      670.66     11.88 o
   3   1   6      715.03      661.00     12.12 o
   4   1   6      255.87      249.17     12.65 o
   5   1   6       58.08       48.67      5.60 o
   6   1   6      598.65      617.24     17.83 o
   7   1   6     1099.54     1114.30     27.62 o
   8   1   6      922.82      893.11     26.37 o
   9   1   6       25.99       30.98      8.27 o
  10   1   6       84.64       78.02     13.40 o
  11   1   6      112.98      117.42     18.26 o
  12   1   6      247.23      296.07     27.15 o
  13   1   6        7.15       17.66      8.99 o
  14   1   6        2.86        9.07     10.97 o
 -16   2   6        4.88        5.19     11.47 o
 -15   2   6      140.58      145.08     17.94 o
 -14   2   6       36.26        5.92      9.93 o
 -13   2   6       37.34       32.88     12.77 o
 -12   2   6      324.57      296.68     22.37 o
 -11   2   6     2231.65     2303.61     65.14 o
 -10   2   6       33.91       20.00      6.88 o
  -9   2   6       65.88       73.23      9.57 o
  -8   2   6        2.27        3.10      3.00 o
  -7   2   6       94.86       80.69      7.20 o
  -6   2   6       10.99        3.97      2.80 o
  -5   2   6     1340.12     1360.61     21.54 o
  -4   2   6       38.82       27.97      4.44 o
  -3   2   6     1682.17     1657.10     23.02 o
  -2   2   6     1422.30     1462.62     17.67 o
  -1   2   6     1021.57     1067.53     16.75 o
   0   2   6      148.92      132.71      5.51 o
   1   2   6     1676.55     1656.63     24.01 o
   2   2   6        0.22        2.46      2.01 o
   3   2   6     2643.93     2714.97     48.88 o
   4   2   6      135.14      138.71     10.69 o
   5   2   6      672.76      671.44     20.41 o
   6   2   6       13.69       13.22      3.98 o
   7   2   6     1665.85     1595.26     55.09 o
   8   2   6       10.17        6.06      2.82 o
   9   2   6      298.93      275.97     22.92 o
  10   2   6        0.15       10.39      6.75 o
  11   2   6        2.00        0.00      7.20 o
  12   2   6        2.03        0.00      8.42 o
  13   2   6        4.81        2.98      8.24 o
  14   2   6        1.74       19.33     10.87 o
 -15   3   6      583.64      657.74     43.02 o
 -14   3   6      120.72      124.56     19.00 o
 -13   3   6      150.79      109.58     17.36 o
 -12   3   6      680.91      675.82     38.65 o
 -11   3   6      480.57      436.12     37.37 o
 -10   3   6      117.47      134.73     14.47 o
  -9   3   6     1002.02     1027.39     36.03 o
  -8   3   6      508.83      505.26     24.20 o
  -7   3   6        0.84        0.00      2.32 o
  -6   3   6        4.75        8.80      2.70 o
  -5   3   6      565.19      586.10     14.42 o
  -4   3   6      970.56      815.18     44.08 o
  -3   3   6      393.97      437.29     10.60 o
  -2   3   6      817.83      841.42     16.08 o
  -1   3   6      199.73      236.80      9.56 o
   0   3   6     1470.89     1502.78     25.17 o
   1   3   6    15549.34    15572.93    115.15 o
   2   3   6      802.63      838.16     20.37 o
   3   3   6      456.77      467.05     17.87 o
   4   3   6       46.43       36.36      5.92 o
   5   3   6      592.16      575.11     20.76 o
   6   3   6        9.01       22.92      5.65 o
   7   3   6     1087.47     1116.08     34.56 o
   8   3   6      342.80      333.67     19.04 o
   9   3   6      281.35      309.63     25.42 o
  10   3   6        6.64       22.47      8.00 o
  11   3   6      201.01      229.56     23.90 o
  12   3   6        2.29       10.25      9.46 o
  13   3   6       62.24       49.06     13.31 o
 -15   4   6        3.10        0.00      9.85 o
 -14   4   6       98.95      100.69     18.15 o
 -13   4   6       99.27       71.57     13.98 o
 -12   4   6      241.82      310.41     33.18 o
 -11   4   6      196.15      187.57     18.41 o
 -10   4   6      289.68      306.90     18.99 o
  -9   4   6      388.51      388.28     19.95 o
  -8   4   6      330.72      340.05     13.25 o
  -7   4   6        3.75        7.60      2.92 o
  -6   4   6      306.21      342.28     14.17 o
  -5   4   6      128.78      129.12      7.44 o
  -4   4   6     1233.58     1205.99     28.95 o
  -3   4   6      529.55      503.41     15.49 o
  -2   4   6        5.59        0.47      2.04 o
  -1   4   6      135.12      138.89      7.96 o
   0   4   6     1012.88     1073.22     30.19 o
   1   4   6      355.32      385.56     22.45 o
   2   4   6      225.02      245.75     11.58 o
   3   4   6       89.36       84.16      8.09 o
   4   4   6      163.57      141.16     13.01 o
   5   4   6       57.44       56.32      8.57 o
   6   4   6      135.29      126.18     11.22 o
   7   4   6      420.79      410.66     20.20 o
   8   4   6      123.60      141.07     12.48 o
   9   4   6      182.57      181.00     18.42 o
  10   4   6      182.15      166.03     20.11 o
  11   4   6       37.29       34.79     11.40 o
  12   4   6      447.94      503.99     37.72 o
 -14   5   6       48.96       65.45     17.91 o
 -13   5   6       31.78       25.89     10.40 o
 -12   5   6       24.08       10.39      7.90 o
 -11   5   6       36.57       25.65      8.49 o
 -10   5   6       33.84       24.87      7.58 o
  -9   5   6       64.06       56.33      9.04 o
  -8   5   6      183.95      157.83     11.09 o
  -7   5   6       14.99        8.93      3.99 o
  -6   5   6      950.66      955.21     26.98 o
  -5   5   6        3.72        2.63      3.36 o
  -4   5   6      201.22      215.28     17.06 o
  -3   5   6       84.28       97.41      8.29 o
  -2   5   6        0.11        0.00      3.57 o
  -1   5   6      215.96      229.97     11.59 o
   0   5   6      511.85      534.25     23.54 o
   1   5   6       49.14       59.22     10.09 o
   2   5   6      583.68      673.13     25.97 o
   3   5   6      107.17      120.54     12.54 o
   4   5   6       74.72       81.41     13.42 o
   5   5   6       80.81       67.51      9.73 o
   6   5   6      106.39      114.62     11.65 o
   7   5   6       37.46       29.39      6.61 o
   8   5   6       28.06       30.58      7.88 o
   9   5   6        2.25        0.00      6.17 o
  10   5   6       47.02       29.41     14.78 o
  11   5   6        2.52        0.00     11.13 o
 -12   6   6      105.14      119.15     23.65 o
 -11   6   6       44.61       36.42     18.06 o
 -10   6   6       82.17       71.31     14.72 o
  -9   6   6      185.85      209.38     23.77 o
  -8   6   6       29.38       29.92      9.97 o
  -7   6   6       82.49       83.53     12.49 o
  -6   6   6        1.87        1.43      4.66 o
  -5   6   6       38.22       52.53      9.42 o
  -4   6   6     1430.35     1515.39     42.96 o
  -3   6   6      327.38      332.95     17.57 o
  -2   6   6      150.88      146.00     13.39 o
  -1   6   6      619.29      633.35     26.75 o
   0   6   6      454.06      434.91     26.42 o
   1   6   6       12.21        7.10      6.30 o
   2   6   6      872.96      926.80     40.13 o
   3   6   6      263.91      320.30     27.49 o
   4   6   6        0.20        0.00      8.24 o
   5   6   6      853.41      893.63     41.43 o
   6   6   6        4.79        6.61      5.84 o
   7   6   6        0.37        9.08      6.34 o
   8   6   6        5.34        4.39      7.29 o
   9   6   6       15.14       11.08      8.13 o
  10   6   6       24.05       17.46     12.10 o
 -10   7   6       14.15       16.44      9.18 o
  -9   7   6       92.19       77.73     16.64 o
  -8   7   6        3.57        4.68      9.24 o
  -7   7   6        3.42        0.00      8.28 o
  -6   7   6       23.37       21.54      9.14 o
  -5   7   6       10.27        0.00      7.17 o
  -4   7   6      395.54      387.15     26.71 o
  -3   7   6       31.76       21.71      7.14 o
  -2   7   6       18.13       16.10      5.18 o
  -1   7   6        4.06        0.00      5.95 o
   0   7   6        0.16        0.00      7.40 o
   1   7   6      315.64      375.12     26.92 o
   2   7   6       49.42       26.58     11.10 o
   3   7   6       98.69       87.87     15.61 o
   4   7   6       62.80       48.79     13.03 o
   5   7   6       99.46       85.05     15.95 o
   6   7   6        6.20        8.23      7.54 o
   7   7   6       33.68       26.80     15.82 o
   8   7   6       69.85       66.54     14.07 o
  -8   8   6      144.27      144.34     24.39 o
  -7   8   6       95.48       51.09     12.41 o
  -6   8   6       13.63       23.33     10.97 o
  -5   8   6      101.87       91.24     17.05 o
  -4   8   6       28.65       24.65     11.96 o
  -3   8   6       97.57       78.64     14.24 o
  -2   8   6        0.09        0.00      7.76 o
  -1   8   6       88.70       63.26     15.91 o
   0   8   6       36.17       23.51     11.91 o
   1   8   6      303.50      244.55     29.39 o
   2   8   6       26.94       30.31     14.77 o
   3   8   6       97.03       92.51     20.44 o
   4   8   6       27.42       30.92     10.70 o
   5   8   6       17.15        4.74      8.23 o
 -15   0   7      281.81      329.91     33.78 o
 -13   0   7      351.39      388.52     33.81 o
 -11   0   7     3656.66     3475.26     57.72 o
  -9   0   7      845.54      751.18     24.25 o
  -7   0   7      701.99      685.15     21.14 o
  -5   0   7        8.65        0.64      2.30 o
  -3   0   7      312.63      346.66      8.40 o
  -1   0   7      209.00      211.14      7.09 o
   1   0   7      914.79      841.36     21.98 o
   3   0   7      288.06      278.11     13.01 o
   5   0   7      495.20      531.29     32.05 o
   7   0   7      363.22      357.87     30.78 o
   9   0   7      204.35      216.34     27.31 o
  11   0   7     1123.78     1266.89     86.23 o
  13   0   7        1.28       13.28     15.04 o
 -16   1   7       37.89       54.35     11.95 o
 -15   1   7       93.92      107.37     15.81 o
 -14   1   7        1.52        9.85      8.13 o
 -13   1   7      159.86      145.14     16.71 o
 -12   1   7        0.28        0.00      6.57 o
 -11   1   7      796.20      714.19     29.37 o
 -10   1   7      106.53      120.76     13.61 o
  -9   1   7     3737.88     3699.20     70.45 o
  -8   1   7      403.49      413.80     15.97 o
  -7   1   7      957.74     1021.61     21.40 o
  -6   1   7      153.57      153.32      8.21 o
  -5   1   7     1314.95     1348.29     22.97 o
  -4   1   7     3274.50     3231.65     24.35 o
  -3   1   7     1490.54     1413.65     14.61 o
  -2   1   7     1916.26     1900.30     17.10 o
  -1   1   7      599.77      542.55      9.92 o
   0   1   7       12.02        7.92      1.32 o
   1   1   7       58.81       50.91      3.28 o
   2   1   7      267.88      304.80      7.72 o
   3   1   7       43.87       42.35      3.16 o
   4   1   7        3.85        2.03      1.56 o
   5   1   7      488.94      490.96     14.19 o
   6   1   7     1013.19      960.51     29.22 o
   7   1   7     1299.75     1329.28     39.23 o
   8   1   7      220.17      212.01     11.44 o
   9   1   7        8.06        9.39      7.22 o
  10   1   7        3.32        0.00      7.13 o
  11   1   7        4.97        7.08      7.96 o
  12   1   7       36.39       19.94     10.72 o
  13   1   7      264.01      311.82     29.09 o
 -16   2   7        0.07        0.00      9.76 o
 -15   2   7       50.32       57.01     13.76 o
 -14   2   7      138.88      106.50     16.67 o
 -13   2   7      195.12      146.53     18.60 o
 -12   2   7      128.75      101.02     14.60 o
 -11   2   7       61.35       64.36     12.39 o
 -10   2   7       16.53       11.09      9.15 o
  -9   2   7     1094.24     1042.55     28.78 o
  -8   2   7     1256.65     1254.66     29.31 o
  -7   2   7      204.96      217.49     11.33 o
  -6   2   7      783.84      732.37     14.66 o
  -5   2   7     1033.35     1053.64     25.36 o
  -4   2   7     4524.77     4452.46     43.10 o
  -3   2   7      770.69      783.25     15.71 o
  -2   2   7     1515.36     1507.06     20.34 o
  -1   2   7      179.65      172.01      7.16 o
   0   2   7     1179.39     1123.48     19.50 o
   1   2   7      245.42      243.57     11.25 o
   2   2   7      532.84      352.90     13.10 o
   3   2   7      256.94      243.41     10.54 o
   4   2   7        1.07        0.00      3.17 o
   5   2   7        0.17        1.75      2.95 o
   6   2   7        8.29        3.25      2.00 o
   7   2   7      158.91      122.18     10.87 o
   8   2   7     1124.96     1148.86     44.03 o
   9   2   7      281.83      283.04     23.21 o
  10   2   7        3.29       13.45      8.33 o
  11   2   7       17.33       15.07      7.61 o
  12   2   7        8.91       10.71      8.91 o
  13   2   7      102.74      150.82     25.73 o
 -15   3   7        0.01       34.30     10.98 o
 -14   3   7      151.37      163.64     21.48 o
 -13   3   7        2.81        0.00      6.41 o
 -12   3   7      153.97      186.96     21.19 o
 -11   3   7       86.94      101.83     14.90 o
 -10   3   7      112.70      106.68     14.16 o
  -9   3   7       29.55       26.84      5.69 o
  -8   3   7      453.40      424.94     22.64 o
  -7   3   7       28.04       23.84      3.55 o
  -6   3   7     2612.66     2634.14     50.37 o
  -5   3   7      516.50      523.71     18.78 o
  -4   3   7      400.25      357.30     14.94 o
  -3   3   7      168.96      184.56      7.33 o
  -2   3   7     2910.82     2856.20     47.31 o
  -1   3   7      973.31      996.21     20.98 o
   0   3   7       41.67       29.49      4.82 o
   1   3   7      333.98      290.58     11.36 o
   2   3   7       83.33       86.42      7.45 o
   3   3   7       95.32       88.12      7.80 o
   4   3   7      232.79      200.16     13.50 o
   5   3   7       26.69       27.04      5.42 o
   6   3   7     1802.05     1812.32     39.87 o
   7   3   7        6.49        2.00      5.04 o
   8   3   7      153.72      144.69     17.25 o
   9   3   7       18.98        3.52      7.36 o
  10   3   7      142.05      114.70     16.87 o
  11   3   7      226.60      240.12     24.98 o
  12   3   7       51.64       44.70     12.26 o
  13   3   7        0.82        0.00     12.14 o
 -15   4   7       64.78       81.28     17.02 o
 -14   4   7       36.25       36.94     11.75 o
 -13   4   7      224.01      246.73     28.27 o
 -12   4   7        0.52        0.00      7.75 o
 -11   4   7        0.49        3.53      7.37 o
 -10   4   7      330.55      314.09     18.82 o
  -9   4   7       89.01      101.62      9.22 o
  -8   4   7      321.80      312.81     12.50 o
  -7   4   7      747.69      750.51     19.61 o
  -6   4   7       28.67       21.10      3.52 o
  -5   4   7      667.29      617.52     15.97 o
  -4   4   7      368.75      362.45     13.86 o
  -3   4   7      198.29      198.80      9.78 o
  -2   4   7      333.40      321.38     16.20 o
  -1   4   7        9.78       11.60      3.30 o
   0   4   7      332.70      337.27     17.68 o
   1   4   7      675.80      643.17     26.65 o
   2   4   7       35.23       39.65      5.62 o
   3   4   7      296.33      306.00     15.50 o
   4   4   7        0.76        5.44      4.15 o
   5   4   7       33.81       39.42      7.06 o
   6   4   7      822.51      860.49     28.72 o
   7   4   7        4.49        3.31      4.30 o
   8   4   7      165.73      190.73     16.58 o
   9   4   7       16.18       22.77      7.92 o
  10   4   7       36.02       36.77     10.87 o
  11   4   7      203.51      211.33     23.83 o
  12   4   7       84.20       86.31     19.42 o
 -14   5   7       29.71       40.75     14.24 o
 -13   5   7      356.99      360.38     54.58 o
 -12   5   7        0.09        0.73      7.83 o
 -11   5   7       15.37        6.86      6.86 o
 -10   5   7       12.15       11.91      8.11 o
  -9   5   7     1064.13     1113.44     41.21 o
  -8   5   7      117.32      125.80     11.17 o
  -7   5   7      154.66      152.96     11.10 o
  -6   5   7        4.02        2.83      4.39 o
  -5   5   7       36.61       28.05      6.06 o
  -4   5   7       12.34       13.35      4.48 o
  -3   5   7        7.55        5.14      2.79 o
  -2   5   7        2.44        0.02      2.09 o
  -1   5   7        6.70        3.97      3.34 o
   0   5   7       53.00       60.31     11.19 o
   1   5   7        5.11        7.04      6.03 o
   2   5   7      552.70      508.42     22.96 o
   3   5   7      493.30      499.69     28.24 o
   4   5   7       63.28       50.67      8.88 o
   5   5   7       13.96        8.40      5.17 o
   6   5   7        0.00        0.48      5.00 o
   7   5   7       91.98      128.69     13.92 o
   8   5   7      105.20      104.83     13.07 o
   9   5   7        2.64        0.00      5.91 o
  10   5   7        5.12        0.00     12.61 o
  11   5   7        3.70        0.00     11.93 o
 -12   6   7       14.93       14.19      9.18 o
 -11   6   7       33.58       28.49     10.39 o
 -10   6   7       72.60       70.44     14.68 o
  -9   6   7       27.12       36.35     12.96 o
  -8   6   7      111.36      131.67     19.49 o
  -7   6   7      127.12      103.93     16.61 o
  -6   6   7       37.16       11.23      7.76 o
  -5   6   7      208.08      214.20     23.27 o
  -4   6   7      379.01      394.03     21.38 o
  -3   6   7       52.07       52.57      7.16 o
  -2   6   7      178.85      172.37     12.84 o
  -1   6   7       19.60        5.13      5.14 o
   0   6   7       42.37       53.48     12.99 o
   1   6   7      880.23      888.67     40.28 o
   2   6   7     1278.71     1304.46     49.57 o
   3   6   7      398.23      427.29     32.21 o
   4   6   7       43.68       25.00      9.66 o
   5   6   7       16.04       18.62      8.17 o
   6   6   7       14.45        3.58      6.28 o
   7   6   7       73.56       65.03     12.67 o
   8   6   7       14.05       26.20      9.52 o
   9   6   7       63.58       73.49     14.03 o
 -10   7   7        4.39        0.00     18.40 o
  -9   7   7       12.27        0.00      7.73 o
  -8   7   7      151.85      173.42     23.24 o
  -7   7   7        0.96        0.00      6.12 o
  -6   7   7      176.32      162.02     19.05 o
  -5   7   7      260.67      297.34     27.81 o
  -4   7   7      220.60      199.46     19.46 o
  -3   7   7        1.22        0.00      5.69 o
  -2   7   7      257.91      278.52     20.35 o
  -1   7   7       13.26        0.00      7.31 o
   0   7   7       86.04       83.07     14.31 o
   1   7   7       15.36        7.55      9.14 o
   2   7   7      209.44      248.67     32.29 o
   3   7   7        0.38        0.00      7.57 o
   4   7   7       42.02        8.07      8.36 o
   5   7   7        2.21        1.40      7.41 o
   6   7   7      136.42      192.37     19.63 o
   7   7   7        4.38        0.00      8.58 o
  -7   8   7        1.34        1.88     11.88 o
  -6   8   7       86.45       85.87     15.72 o
  -5   8   7       78.03       88.33     17.48 o
  -4   8   7        0.73        0.00      8.44 o
  -3   8   7        0.92       20.47     12.89 o
  -2   8   7       43.87       43.87     11.34 o
  -1   8   7        6.38        0.00      8.38 o
   0   8   7       99.26      123.25     19.44 o
   1   8   7       34.78       11.38     10.12 o
   2   8   7        7.29        1.38      8.25 o
   3   8   7        8.94       11.48      8.51 o
   4   8   7       63.41       45.37     12.68 o
 -16   0   8       12.37       13.23      9.37 o
 -14   0   8        0.36        0.00      9.89 o
 -12   0   8       43.27       20.29      8.62 o
 -10   0   8     2224.41     2241.88     48.50 o
  -8   0   8      179.47      216.60     14.48 o
  -6   0   8        1.35        0.00      2.79 o
  -4   0   8     1355.36     1412.93     19.19 o
  -2   0   8     2792.17     2666.04     36.67 o
   0   0   8      257.34      249.53     15.48 o
   2   0   8     2053.99     2059.76     31.86 o
   4   0   8     8209.10     8105.11     85.48 o
   6   0   8       16.03       18.82      5.62 o
   8   0   8     1983.97     1979.64     77.22 o
  10   0   8     1213.11     1299.77     70.88 o
  12   0   8       42.46       42.66     15.91 o
 -16   1   8      169.49      157.33     21.99 o
 -15   1   8        3.18        0.00      7.93 o
 -14   1   8      535.87      586.02     37.73 o
 -13   1   8      376.30      355.98     28.24 o
 -12   1   8      362.13      294.43     22.24 o
 -11   1   8     1465.45     1440.80     45.74 o
 -10   1   8       47.87       44.69     10.16 o
  -9   1   8       82.75       84.27      9.88 o
  -8   1   8     1304.71     1273.73     26.47 o
  -7   1   8     1039.00     1038.05     22.79 o
  -6   1   8       93.22      112.67      6.94 o
  -5   1   8      385.30      440.33      9.16 o
  -4   1   8     1402.55     1418.36     14.69 o
  -3   1   8     2432.47     2550.23     23.46 o
  -2   1   8      803.29      794.73     11.62 o
  -1   1   8      941.38      941.17     15.61 o
   0   1   8     3452.85     3510.48     37.06 o
   1   1   8     3554.25     3613.77     45.39 o
   2   1   8     2451.42     2437.75     23.01 o
   3   1   8      313.76      328.47      8.64 o
   4   1   8      893.32      891.78     22.69 o
   5   1   8        0.02        0.00      1.55 o
   6   1   8      144.50      142.01     11.43 o
   7   1   8      424.77      443.30     24.99 o
   8   1   8     2014.34     2147.13     58.38 o
   9   1   8      740.88      788.30     37.65 o
  10   1   8      238.46      285.35     24.11 o
  11   1   8       56.90       56.92     12.53 o
  12   1   8      160.86      165.95     25.24 o
  13   1   8        1.14       23.12     15.23 o
 -16   2   8       68.23       64.32     14.51 o
 -15   2   8       71.79       60.32     13.54 o
 -14   2   8        3.13        0.00      7.08 o
 -13   2   8       36.47       26.54     10.06 o
 -12   2   8      409.74      415.30     29.65 o
 -11   2   8      638.15      622.45     34.80 o
 -10   2   8      350.58      301.87     20.35 o
  -9   2   8      783.74      774.67     24.62 o
  -8   2   8        0.23        0.00      3.45 o
  -7   2   8      186.94      160.50      9.62 o
  -6   2   8       76.63       76.91      5.60 o
  -5   2   8      596.16      525.96     17.15 o
  -4   2   8      210.82      205.65      9.75 o
  -3   2   8     5185.69     5019.59     75.68 o
  -2   2   8        8.56        9.18      1.90 o
  -1   2   8      595.82      654.76     15.58 o
   0   2   8      285.76      280.19     10.05 o
   1   2   8     1830.21     1987.70     37.71 o
   2   2   8      432.63      489.72     14.11 o
   3   2   8      278.21      292.59     10.93 o
   4   2   8       52.50       60.57      6.12 o
   5   2   8        2.45        1.62      1.84 o
   6   2   8       17.86       10.80      6.08 o
   7   2   8      171.12      167.74     16.66 o
   8   2   8      374.36      387.59     31.12 o
   9   2   8      124.83      122.11     16.32 o
  10   2   8        4.56        0.00      8.08 o
  11   2   8        4.48       20.58      9.49 o
  12   2   8      125.77      156.21     25.92 o
  13   2   8       84.38      105.22     27.17 o
 -15   3   8        1.77        0.00     10.27 o
 -14   3   8      104.85      114.20     17.75 o
 -13   3   8       18.84       24.13      8.81 o
 -12   3   8       12.79       18.65      7.95 o
 -11   3   8        3.76        0.00      7.37 o
 -10   3   8        1.96        9.87      5.97 o
  -9   3   8      186.24      167.22     14.90 o
  -8   3   8       10.86       13.88      3.63 o
  -7   3   8      964.42      882.96     27.78 o
  -6   3   8     1880.12     1919.98     38.50 o
  -5   3   8      408.90      404.17     17.20 o
  -4   3   8       13.61       16.33      3.60 o
  -3   3   8       91.41       82.45      5.26 o
  -2   3   8      676.15      644.60     21.28 o
  -1   3   8     1647.60     1611.67     24.64 o
   0   3   8     1467.37     1427.52     24.64 o
   1   3   8      174.97      175.76      9.15 o
   2   3   8      205.73      208.58     12.15 o
   3   3   8      563.25      526.40     17.44 o
   4   3   8      103.55      105.54     10.16 o
   5   3   8       35.07       35.56      5.63 o
   6   3   8       19.34       15.90      7.18 o
   7   3   8      242.93      243.21     20.76 o
   8   3   8       25.29       25.63      8.62 o
   9   3   8       40.97       27.38     10.62 o
  10   3   8        6.30        7.40      8.94 o
  11   3   8        3.47       10.68     11.07 o
  12   3   8        5.38        1.62     14.04 o
 -15   4   8       72.06       98.45     18.54 o
 -14   4   8        7.19        4.98      9.95 o
 -13   4   8       31.76       26.17      9.82 o
 -12   4   8       71.40       68.81     12.42 o
 -11   4   8      460.18      463.00     28.18 o
 -10   4   8      306.64      341.66     20.21 o
  -9   4   8      125.20      112.59      9.32 o
  -8   4   8      284.25      278.24     11.42 o
  -7   4   8       92.34       70.47      4.62 o
  -6   4   8       77.46       88.32     15.37 o
  -5   4   8       55.33       35.52      8.90 o
  -4   4   8      276.50      280.47     14.85 o
  -3   4   8      340.56      331.06     11.08 o
  -2   4   8      226.37      205.89      9.89 o
  -1   4   8      466.82      441.14     17.34 o
   0   4   8     2327.30     2362.33     46.83 o
   1   4   8      242.67      231.34     13.41 o
   2   4   8     1043.88      978.51     30.86 o
   3   4   8       27.61       23.88      6.73 o
   4   4   8     1121.69     1108.15     34.09 o
   5   4   8        3.14        0.00      6.63 o
   6   4   8     1194.78     1125.53     33.12 o
   7   4   8       11.64        9.07      5.92 o
   8   4   8      420.45      357.85     24.98 o
   9   4   8       21.33       11.29      8.01 o
  10   4   8       32.44       43.92     11.75 o
  11   4   8        1.26       17.02     12.92 o
 -13   5   8        0.54        4.40     10.83 o
 -12   5   8       25.87       13.63      9.20 o
 -11   5   8      168.20      139.87     19.59 o
 -10   5   8      207.90      218.53     23.66 o
  -9   5   8       62.30       60.18     10.60 o
  -8   5   8      546.46      579.03     28.44 o
  -7   5   8       16.37       18.29      8.97 o
  -6   5   8       23.65        7.41      7.44 o
  -5   5   8       14.50       14.75      4.18 o
  -4   5   8       88.21      111.57      8.15 o
  -3   5   8       31.05       30.94      6.81 o
  -2   5   8       17.92       14.47      5.85 o
  -1   5   8        4.85        0.90      3.76 o
   0   5   8        9.66       11.10      6.40 o
   1   5   8      995.54     1013.10     48.65 o
   2   5   8     2434.11     2343.45     92.16 o
   3   5   8      579.68      551.66     30.41 o
   4   5   8       83.58       79.44     10.80 o
   5   5   8        0.88        0.00      5.99 o
   6   5   8      102.44       90.21     10.48 o
   7   5   8        0.84        0.00      5.66 o
   8   5   8      415.37      457.79     26.94 o
   9   5   8       93.69       94.25     17.04 o
  10   5   8       92.50      104.93     22.53 o
 -12   6   8      149.91      163.99     22.58 o
 -11   6   8       20.82       15.77      9.43 o
 -10   6   8       25.92       35.65     11.23 o
  -9   6   8       23.92        8.49      9.27 o
  -8   6   8       57.04       40.91     11.86 o
  -7   6   8       12.67       23.83      8.37 o
  -6   6   8      408.57      395.60     27.15 o
  -5   6   8      607.73      619.01     36.54 o
  -4   6   8       72.46       73.06     10.39 o
  -3   6   8        0.19        0.00      4.14 o
  -2   6   8       80.10       70.92      9.30 o
  -1   6   8        0.37        0.00     11.80 o
   0   6   8      347.56      333.31     27.22 o
   1   6   8      201.76      209.57     19.13 o
   2   6   8      234.10      219.62     21.81 o
   3   6   8       73.88       66.80     15.69 o
   4   6   8       11.31        5.13      8.62 o
   5   6   8       64.56       41.95     10.31 o
   6   6   8       42.74       59.27     12.01 o
   7   6   8       28.42       11.93      7.55 o
   8   6   8       56.57       39.77     15.04 o
   9   6   8       14.90        4.90      8.68 o
 -10   7   8       68.58       57.02     16.74 o
  -9   7   8       85.00       65.66     14.97 o
  -8   7   8      112.73      131.40     22.53 o
  -7   7   8      122.76      132.07     17.83 o
  -6   7   8        0.75        7.04      6.33 o
  -5   7   8      253.37      235.71     19.99 o
  -4   7   8        0.05        1.23      5.92 o
  -3   7   8        6.21        0.12      4.81 o
  -2   7   8       27.43       20.09      7.77 o
  -1   7   8      143.82      153.27     19.66 o
   0   7   8       22.18       19.52      9.76 o
   1   7   8      153.97      160.68     20.99 o
   2   7   8       20.83       29.57     11.74 o
   3   7   8      149.62      184.00     22.41 o
   4   7   8       21.78       33.15     12.95 o
   5   7   8       41.04       16.48     13.34 o
   6   7   8       25.90       32.48     10.24 o
   7   7   8        3.12        0.00      8.33 o
  -7   8   8       12.20        0.00      8.70 o
  -6   8   8       10.16        0.00     10.70 o
  -5   8   8      115.52      103.48     20.91 o
  -4   8   8       14.45       18.26      8.52 o
  -3   8   8      252.60      313.41     26.53 o
  -2   8   8       56.09       50.67     13.41 o
  -1   8   8        0.76        0.00      8.04 o
   0   8   8        9.00        4.72     10.81 o
   1   8   8      117.75      102.91     18.17 o
   2   8   8      164.18      185.26     21.59 o
   3   8   8      188.73      185.41     23.81 o
   4   8   8       36.60       61.25     14.18 o
 -15   0   9        1.25       11.12     10.20 o
 -13   0   9      416.58      352.75     39.95 o
 -11   0   9     2963.98     2868.39    102.84 o
  -9   0   9       84.66       78.45      9.13 o
  -7   0   9       52.12       63.21      6.42 o
  -5   0   9     4053.12     4247.51     41.87 o
  -3   0   9     2795.09     2773.73     30.91 o
  -1   0   9     2212.57     2080.35     31.48 o
   1   0   9      826.14      810.60     25.43 o
   3   0   9        6.83        1.27      2.37 o
   5   0   9      902.68      844.63     29.51 o
   7   0   9       30.08       28.61     10.87 o
   9   0   9     1680.83     1725.70     77.44 o
  11   0   9        1.75        0.00     24.47 o
  13   0   9       18.88       17.67     22.45 o
 -16   1   9        8.14        8.56     12.37 o
 -15   1   9       21.59       23.80      9.83 o
 -14   1   9       32.46       28.37     10.07 o
 -13   1   9      186.52      171.20     20.34 o
 -12   1   9        3.12        3.63      5.27 o
 -11   1   9       30.48       18.85      5.86 o
 -10   1   9     2668.72     2548.05     52.47 o
  -9   1   9       11.18       10.79      3.66 o
  -8   1   9      158.57      150.20      9.48 o
  -7   1   9     1054.45     1113.85     24.14 o
  -6   1   9       51.52       38.61      3.70 o
  -5   1   9      862.89      783.97     13.54 o
  -4   1   9     2742.13     2826.75     27.31 o
  -3   1   9        8.69        3.20      1.58 o
  -2   1   9       16.19        7.79      1.74 o
  -1   1   9     3803.21     3691.28     34.52 o
   0   1   9       32.96       26.93      3.14 o
   1   1   9      370.60      355.60     11.81 o
   2   1   9     1006.06     1024.44     20.26 o
   3   1   9      499.58      481.14     14.33 o
   4   1   9       72.96       67.79      5.24 o
   5   1   9      666.38      626.95     24.30 o
   6   1   9      267.29      260.64     15.63 o
   7   1   9      156.93      182.24     16.36 o
   8   1   9        0.41       13.71      7.70 o
   9   1   9      428.27      444.58     28.46 o
  10   1   9        0.06       10.42      7.23 o
  11   1   9        4.98        0.00     18.02 o
  12   1   9       59.82       54.41     21.86 o
  13   1   9        5.20        0.00     26.56 o
 -16   2   9      449.37      542.96     40.42 o
 -15   2   9       26.15       19.81     12.96 o
 -14   2   9      112.83      106.31     17.37 o
 -13   2   9       22.25        3.48     10.64 o
 -12   2   9      134.66      120.41     16.43 o
 -11   2   9      174.33      169.29     18.47 o
 -10   2   9     3544.26     3453.51     90.90 o
  -9   2   9      263.56      278.16     15.95 o
  -8   2   9       92.12      103.60      8.40 o
  -7   2   9       32.96       34.41      4.63 o
  -6   2   9     1605.26     1629.07     27.03 o
  -5   2   9      575.40      623.13     17.05 o
  -4   2   9        6.37        3.60      2.77 o
  -3   2   9      733.64      835.25     20.16 o
  -2   2   9       11.85       10.36      2.75 o
  -1   2   9      203.05      244.89     10.87 o
   0   2   9       55.68       78.03      5.52 o
   1   2   9     1418.81     1582.69     26.76 o
   2   2   9      294.69      265.91      9.52 o
   3   2   9      213.11      205.74      8.20 o
   4   2   9      433.81      407.10     12.57 o
   5   2   9      314.61      270.30     19.50 o
   6   2   9      412.03      393.00     19.13 o
   7   2   9     1067.82     1031.66     31.57 o
   8   2   9      484.96      496.78     29.64 o
   9   2   9       33.16       49.01     13.26 o
  10   2   9      227.80      283.12     24.82 o
  11   2   9      134.40      154.32     24.17 o
  12   2   9       68.45       73.06     23.37 o
 -15   3   9        0.34        7.91      9.46 o
 -14   3   9       16.68        7.27     11.13 o
 -13   3   9        0.15        0.00      8.11 o
 -12   3   9      940.94      965.92     46.67 o
 -11   3   9        1.25        0.00      6.77 o
 -10   3   9       99.56      101.34     12.75 o
  -9   3   9       73.49       55.31      9.28 o
  -8   3   9     1134.16     1098.67     30.15 o
  -7   3   9       25.20       26.85      5.87 o
  -6   3   9      726.70      700.54     22.09 o
  -5   3   9      240.39      228.30     13.12 o
  -4   3   9      281.91      291.98     11.80 o
  -3   3   9      266.68      271.09     10.34 o
  -2   3   9      719.30      625.34     21.10 o
  -1   3   9      177.60      164.68      7.98 o
   0   3   9       96.48       89.14      6.52 o
   1   3   9       59.85       60.08      5.71 o
   2   3   9       10.51        4.73      3.09 o
   3   3   9      272.56      244.70     12.18 o
   4   3   9      106.38      106.55      9.55 o
   5   3   9        3.24        0.00      3.46 o
   6   3   9      106.71      103.52     12.03 o
   7   3   9       56.68       37.77      9.13 o
   8   3   9       44.05       54.22     11.29 o
   9   3   9        0.61        8.47      7.30 o
  10   3   9       52.19       76.39     17.57 o
  11   3   9        1.79       22.70     11.24 o
  12   3   9        0.01        4.25     12.47 o
 -14   4   9        2.44        0.00     15.29 o
 -13   4   9      103.08       64.04     14.45 o
 -12   4   9        0.01        0.00      9.94 o
 -11   4   9       70.94       59.96     11.23 o
 -10   4   9      188.39      210.23     16.27 o
  -9   4   9       23.76       20.46      6.18 o
  -8   4   9      185.89      141.13     26.75 o
  -7   4   9      675.59      664.55     34.66 o
  -6   4   9        2.67        0.00      5.76 o
  -5   4   9      513.28      469.03     17.29 o
  -4   4   9       97.11       78.78      7.40 o
  -3   4   9       43.06       38.15      5.16 o
  -2   4   9      787.92      771.60     21.62 o
  -1   4   9     1493.07     1535.45     59.36 o
   0   4   9      240.32      221.40     14.78 o
   1   4   9     1743.92     1700.71     37.81 o
   2   4   9      895.87      916.96     38.49 o
   3   4   9      376.35      366.24     18.66 o
   4   4   9      653.45      620.29     26.02 o
   5   4   9      212.38      234.83     16.87 o
   6   4   9       24.59       30.50      7.60 o
   7   4   9      114.32      116.22     13.10 o
   8   4   9       13.89       12.46      8.11 o
   9   4   9       69.89       81.34     13.29 o
  10   4   9      132.14      171.44     21.76 o
  11   4   9       18.34        1.05      7.86 o
 -13   5   9       39.02       30.76     11.33 o
 -12   5   9        2.31        0.00      9.34 o
 -11   5   9       90.67       97.28     16.55 o
 -10   5   9      346.16      349.22     29.55 o
  -9   5   9        0.03        0.00      8.08 o
  -8   5   9       58.79       58.68     12.40 o
  -7   5   9       96.75       68.64     14.74 o
  -6   5   9        9.17        7.19      6.03 o
  -5   5   9     1776.55     1852.99     69.07 o
  -4   5   9      366.46      384.41     19.78 o
  -3   5   9      642.23      655.60     25.49 o
  -2   5   9       87.49      103.42     11.55 o
  -1   5   9      936.61      920.72     37.57 o
   0   5   9       33.71       15.42      7.60 o
   1   5   9      762.21      791.50     39.51 o
   2   5   9       68.51       91.53     15.75 o
   3   5   9     1177.97     1156.32     45.40 o
   4   5   9       49.98       48.94     10.02 o
   5   5   9      247.93      274.56     22.63 o
   6   5   9       38.69       24.95      8.25 o
   7   5   9       80.87      117.99     15.99 o
   8   5   9       21.65       26.66      8.89 o
   9   5   9      103.91      108.00     22.39 o
  10   5   9       11.81        0.00      9.81 o
 -12   6   9       15.39       43.12     12.83 o
 -11   6   9       14.29        8.64      8.14 o
 -10   6   9       11.90        4.74     10.56 o
  -9   6   9       63.29       52.12     12.86 o
  -8   6   9      211.19      246.47     25.30 o
  -7   6   9      107.59       60.34     14.39 o
  -6   6   9       20.23       17.71      8.11 o
  -5   6   9      129.24      144.76     13.66 o
  -4   6   9      456.89      487.47     24.49 o
  -3   6   9       49.26       42.70      7.68 o
  -2   6   9       84.88       66.48     12.58 o
  -1   6   9       98.54       84.56     14.23 o
   0   6   9        0.25        8.65      8.25 o
   1   6   9      795.73      869.10     39.03 o
   2   6   9        4.13       17.43      7.47 o
   3   6   9      240.07      243.37     29.25 o
   4   6   9      110.86      102.39     17.44 o
   5   6   9       12.76       15.71      7.74 o
   6   6   9       60.44       46.67     11.54 o
   7   6   9        3.98        6.65      8.02 o
   8   6   9      110.99       90.64     27.35 o
 -10   7   9        1.88        0.00     13.18 o
  -9   7   9       17.96        5.76      8.28 o
  -8   7   9       45.43       51.00     21.01 o
  -7   7   9       19.84        8.32     11.77 o
  -6   7   9      597.26      609.27     30.22 o
  -5   7   9      143.66      140.45     15.56 o
  -4   7   9        0.54        6.80      5.78 o
  -3   7   9       12.18       12.53      6.09 o
  -2   7   9        1.05        0.00      9.42 o
  -1   7   9       48.77       45.86     14.72 o
   0   7   9       41.08       40.66     12.10 o
   1   7   9        0.75        8.45     10.27 o
   2   7   9        4.87       17.59     10.02 o
   3   7   9      457.90      350.91     31.98 o
   4   7   9      123.48       95.24     21.64 o
   5   7   9       39.44       30.87     10.87 o
   6   7   9        0.04        0.00      8.00 o
  -6   8   9      126.28       73.25     28.24 o
  -5   8   9       10.04       16.54      8.03 o
  -4   8   9       51.91       36.34     10.35 o
  -3   8   9        1.72        2.81      7.09 o
  -2   8   9        0.37        0.00      8.99 o
  -1   8   9        7.40        7.89      9.18 o
   0   8   9        8.45        9.27      8.86 o
   1   8   9        0.94        9.18      9.45 o
   2   8   9        3.93        0.00     10.28 o
   3   8   9        8.57       20.08      9.17 o
 -16   0  10        7.11        0.00     10.94 o
 -14   0  10       90.86       79.66     20.06 o
 -12   0  10        4.31        0.00     11.83 o
 -10   0  10     3700.28     3689.16     62.18 o
  -8   0  10      212.58      219.87     13.81 o
  -6   0  10      633.87      675.70     19.55 o
  -4   0  10     8640.67     8667.90     92.12 o
  -2   0  10     6302.25     6131.25     75.66 o
   0   0  10      382.67      421.94     18.62 o
   2   0  10     1851.90     2186.20     38.56 o
   4   0  10      571.99      521.01     21.46 o
   6   0  10       39.64       50.15     11.55 o
   8   0  10     1337.76     1374.35     65.10 o
  10   0  10       12.66       21.48     18.44 o
  12   0  10      122.57       64.47     30.92 o
 -16   1  10        2.74        9.11      9.06 o
 -15   1  10      307.55      300.66     33.30 o
 -14   1  10        0.68        0.00      7.15 o
 -13   1  10       34.77       38.31     10.12 o
 -12   1  10        0.93        3.29      6.08 o
 -11   1  10      268.02      253.14     17.14 o
 -10   1  10     1361.30     1350.79     34.54 o
  -9   1  10       49.20       36.82      5.56 o
  -8   1  10      650.03      657.07     19.86 o
  -7   1  10      386.35      374.41     13.77 o
  -6   1  10     1884.48     1836.51     22.21 o
  -5   1  10      603.55      596.38     12.13 o
  -4   1  10      871.71      851.31     15.70 o
  -3   1  10      602.41      638.02     13.94 o
  -2   1  10      522.84      523.49     12.32 o
  -1   1  10        0.54        0.40      1.23 o
   0   1  10     2547.23     2474.64     34.54 o
   1   1  10      599.23      575.84     15.18 o
   2   1  10      631.16      641.47     17.74 o
   3   1  10      181.10      168.96      7.41 o
   4   1  10        8.92        8.58      2.52 o
   5   1  10       65.42       61.90      8.41 o
   6   1  10       27.69        9.79      6.15 o
   7   1  10       22.93       22.58      7.06 o
   8   1  10       76.96      101.85     13.18 o
   9   1  10       11.38       27.82     11.06 o
  10   1  10       47.70       73.00     46.89 o
  11   1  10        5.06        0.00     11.76 o
  12   1  10        6.26       14.81     16.64 o
 -16   2  10      117.62      174.32     24.54 o
 -15   2  10       75.45       66.48     14.26 o
 -14   2  10       58.16       57.22     12.68 o
 -13   2  10       82.34       56.08     14.56 o
 -12   2  10      102.42       65.88     27.95 o
 -11   2  10       24.06       24.85      6.70 o
 -10   2  10      911.15      918.90     33.47 o
  -9   2  10       32.65       29.87      5.36 o
  -8   2  10       77.36       81.20      8.63 o
  -7   2  10      101.97       92.25      7.49 o
  -6   2  10       51.78       42.24      5.46 o
  -5   2  10      102.85      108.44      7.37 o
  -4   2  10      217.38      190.59     14.10 o
  -3   2  10        3.93        0.00      1.68 o
  -2   2  10     1224.18     1237.32     20.85 o
  -1   2  10      360.10      311.91     12.29 o
   0   2  10      537.13      566.54     14.04 o
   1   2  10        0.18        0.00      2.32 o
   2   2  10       30.83       27.58      3.25 o
   3   2  10      294.21      297.35      9.67 o
   4   2  10       11.39        5.25      2.41 o
   5   2  10     2186.60     2256.74     42.78 o
   6   2  10        0.00        2.86      3.27 o
   7   2  10       35.84       28.99      8.09 o
   8   2  10       14.39       11.18      8.15 o
   9   2  10      258.60      282.93     29.94 o
  10   2  10      191.49      183.70     32.97 o
  11   2  10      339.52      432.02    139.04 o
  12   2  10        2.69        0.00     12.51 o
 -15   3  10      530.56      606.85     42.30 o
 -14   3  10       14.32        8.76      7.38 o
 -13   3  10       50.78       49.82     14.33 o
 -12   3  10        0.98        0.00      5.48 o
 -11   3  10       19.99       12.02      5.46 o
 -10   3  10      145.69      158.60     16.93 o
  -9   3  10       28.40       41.79      7.75 o
  -8   3  10      115.92      131.26     12.28 o
  -7   3  10      895.80      927.94     30.36 o
  -6   3  10       17.99       14.98      4.60 o
  -5   3  10       78.43       70.20      7.08 o
  -4   3  10      162.72      175.17      9.02 o
  -3   3  10      821.13      773.23     19.31 o
  -2   3  10        0.25        1.25      1.98 o
  -1   3  10       77.57       72.86      5.68 o
   0   3  10      178.59      182.85      9.70 o
   1   3  10       28.04       28.75      4.79 o
   2   3  10      397.34      410.06     19.09 o
   3   3  10      150.27      147.72      9.70 o
   4   3  10      287.75      278.98     14.08 o
   5   3  10      153.27      150.26     11.87 o
   6   3  10        0.70        0.00      4.64 o
   7   3  10        1.92       12.44      8.83 o
   8   3  10       15.49       14.00      6.93 o
   9   3  10      245.21      326.94     33.40 o
  10   3  10      207.43      215.44     35.97 o
  11   3  10       86.88       75.54     22.64 o
 -14   4  10       25.44       20.26      9.99 o
 -13   4  10        3.78        0.00     12.97 o
 -12   4  10        6.84        0.00      7.42 o
 -11   4  10      416.04      431.41     31.98 o
 -10   4  10       30.46       30.58      9.53 o
  -9   4  10      509.52      493.41     25.14 o
  -8   4  10        0.02        5.98      5.10 o
  -7   4  10        6.97       11.71      5.73 o
  -6   4  10      340.77      347.54     22.22 o
  -5   4  10      340.02      311.99     15.40 o
  -4   4  10      787.73      754.43     22.15 o
  -3   4  10      387.24      385.26     16.66 o
  -2   4  10       44.94       26.71      4.22 o
  -1   4  10        0.54        0.00      2.97 o
   0   4  10      157.27      149.06      9.02 o
   1   4  10      129.42      106.97     10.84 o
   2   4  10      279.57      301.98     18.64 o
   3   4  10       19.83       38.01      6.29 o
   4   4  10       44.98       22.28      6.90 o
   5   4  10       88.29       93.23     10.35 o
   6   4  10       11.81        1.95      5.57 o
   7   4  10        0.28        0.00      5.54 o
   8   4  10       12.58       16.01      8.80 o
   9   4  10        0.49        4.37      8.67 o
  10   4  10        3.32        0.00     11.53 o
 -13   5  10        1.46        0.00      8.05 o
 -12   5  10        7.52        0.00      6.54 o
 -11   5  10        1.15        0.00      8.76 o
 -10   5  10        9.45        9.24     10.91 o
  -9   5  10      152.86      165.43     19.94 o
  -8   5  10      369.69      379.60     35.27 o
  -7   5  10      171.48      174.95     17.56 o
  -6   5  10       53.67       42.69      8.44 o
  -5   5  10      608.07      602.34     22.92 o
  -4   5  10       45.78       59.15      8.57 o
  -3   5  10        1.28        0.00      4.48 o
  -2   5  10      211.46      215.40     16.96 o
  -1   5  10      156.75      159.39     18.27 o
   0   5  10     1447.82     1547.07     55.95 o
   1   5  10      452.14      484.82     32.07 o
   2   5  10       89.73       70.82     14.13 o
   3   5  10       40.44       46.69     11.04 o
   4   5  10        0.42        0.00      5.38 o
   5   5  10      119.78      117.29     13.92 o
   6   5  10      134.71      157.98     18.09 o
   7   5  10        0.03        0.00     12.71 o
   8   5  10        5.14        0.00      8.52 o
   9   5  10        0.84        4.74     10.89 o
 -12   6  10       13.65       20.51      9.94 o
 -11   6  10       36.83        9.44      7.93 o
 -10   6  10      121.84      111.41     18.17 o
  -9   6  10        1.29        5.46      9.14 o
  -8   6  10       15.79        0.00      8.43 o
  -7   6  10       42.37       29.69      8.68 o
  -6   6  10       28.70       13.24      5.18 o
  -5   6  10       31.46       55.31      9.14 o
  -4   6  10       46.72       34.62      7.41 o
  -3   6  10       73.46       61.55      9.36 o
  -2   6  10       44.36       27.27      7.58 o
  -1   6  10        0.22        0.00      7.91 o
   0   6  10        0.71        0.00      7.10 o
   1   6  10       41.16       26.65      8.58 o
   2   6  10        1.33        3.92      6.92 o
   3   6  10        7.78       14.74      9.33 o
   4   6  10        4.14        1.31      6.94 o
   5   6  10       48.39       49.02     10.28 o
   6   6  10        5.69        6.57      9.42 o
   7   6  10       90.00       64.53     16.60 o
   8   6  10       63.43       57.05     15.99 o
  -9   7  10       60.63       65.18     13.02 o
  -8   7  10        4.31        4.15      6.78 o
  -7   7  10        0.66        0.95      6.07 o
  -6   7  10       13.25        3.22      6.83 o
  -5   7  10       16.25       21.10      7.12 o
  -4   7  10      313.76      295.50     20.68 o
  -3   7  10        0.04        1.00      6.76 o
  -2   7  10        2.02        2.71      8.53 o
  -1   7  10       14.14       18.57      9.25 o
   0   7  10       60.52       41.61     11.31 o
   1   7  10       22.05       21.86     12.16 o
   2   7  10      586.40      516.27     38.47 o
   3   7  10       26.93       17.64     12.76 o
   4   7  10       15.17       16.33     10.32 o
   5   7  10        5.85       12.26     12.96 o
  -5   8  10        2.60       28.67     10.44 o
  -4   8  10      228.11      251.86     28.28 o
  -3   8  10       33.96       36.14     14.12 o
  -2   8  10        2.22        0.00      8.29 o
  -1   8  10        1.63        0.00      9.01 o
   0   8  10       15.06        9.61     16.17 o
   1   8  10       21.45       10.30      8.41 o
 -15   0  11      535.61      568.02     56.26 o
 -13   0  11      136.45       92.52     24.33 o
 -11   0  11      288.99      203.38     28.38 o
  -9   0  11     4980.09     4867.82     79.59 o
  -7   0  11      172.86      167.15     10.41 o
  -5   0  11      436.37      455.25     13.24 o
  -3   0  11      352.53      343.00     15.35 o
  -1   0  11       30.47       18.87      3.14 o
   1   0  11       92.25       95.32     16.60 o
   3   0  11       30.66       55.51     22.94 o
   5   0  11       64.26       56.57     10.78 o
   7   0  11      631.70      628.37     41.21 o
   9   0  11      599.95      639.22     80.93 o
  11   0  11       91.59       77.51     34.17 o
 -16   1  11       37.58       50.68     18.53 o
 -15   1  11       28.23       27.23     11.37 o
 -14   1  11      143.07      130.98     21.98 o
 -13   1  11       56.69       58.23     13.55 o
 -12   1  11      150.65      159.94     18.67 o
 -11   1  11        4.51       10.38      6.25 o
 -10   1  11       86.06       95.08     10.00 o
  -9   1  11       12.17        6.87      3.60 o
  -8   1  11      245.13      238.43     11.82 o
  -7   1  11        0.32        3.47      2.35 o
  -6   1  11      169.32      178.14      7.14 o
  -5   1  11     1151.14     1070.15     18.26 o
  -4   1  11      421.55      397.64     11.30 o
  -3   1  11      610.25      646.39     15.35 o
  -2   1  11      462.23      471.73     11.77 o
  -1   1  11       72.03       74.26      4.39 o
   0   1  11      324.25      301.39      9.98 o
   1   1  11      745.17      688.77     14.48 o
   2   1  11       92.58       89.31      6.28 o
   3   1  11      171.03      168.64      9.17 o
   4   1  11      336.32      286.86     20.31 o
   5   1  11        3.70        2.31      3.13 o
   6   1  11      316.64      299.05     23.34 o
   7   1  11      242.42      233.00     18.06 o
   8   1  11       69.05      102.00     27.44 o
   9   1  11       33.54       12.03     12.57 o
  10   1  11      285.88      322.20     43.42 o
  11   1  11        1.04        0.13     28.30 o
 -15   2  11        0.04       30.99     11.01 o
 -14   2  11        4.23       17.31     10.24 o
 -13   2  11        0.52        0.00      8.49 o
 -12   2  11      357.63      388.01     34.73 o
 -11   2  11       23.69       27.01      8.68 o
 -10   2  11      888.49      873.21     35.36 o
  -9   2  11      772.49      748.32     27.25 o
  -8   2  11       12.33       12.18      3.82 o
  -7   2  11      374.61      361.19     15.38 o
  -6   2  11       26.22       20.47      3.92 o
  -5   2  11        2.24        0.00      2.70 o
  -4   2  11      938.95      936.19     27.45 o
  -3   2  11      501.17      516.18     17.68 o
  -2   2  11      124.12      128.78      7.00 o
  -1   2  11      315.29      309.13     11.35 o
   0   2  11     1839.01     1851.71     29.43 o
   1   2  11       12.96        7.59      3.07 o
   2   2  11     1207.32     1102.00     26.66 o
   3   2  11      213.20      194.98      7.89 o
   4   2  11        2.86        3.62      3.23 o
   5   2  11       55.02       58.65      7.10 o
   6   2  11      879.40      862.95     42.95 o
   7   2  11       34.41       23.70      9.74 o
   8   2  11      186.00      168.06     29.96 o
   9   2  11        1.09        0.00     11.80 o
  10   2  11        1.63       25.14     15.14 o
  11   2  11       55.52       96.53     24.89 o
 -15   3  11       17.18       16.05     17.00 o
 -14   3  11      189.40      189.36     27.71 o
 -13   3  11       90.10       89.59     18.57 o
 -12   3  11       62.16       56.72      9.85 o
 -11   3  11        0.03        0.00      5.52 o
 -10   3  11      193.85      197.78     15.69 o
  -9   3  11     2600.59     2643.40     59.52 o
  -8   3  11      200.55      211.23     15.44 o
  -7   3  11      150.01      140.41     10.20 o
  -6   3  11      143.72      145.60     10.81 o
  -5   3  11       15.75       12.29      3.39 o
  -4   3  11      184.41      174.41      8.62 o
  -3   3  11      855.33      837.93     20.97 o
  -2   3  11        3.71        0.00      2.76 o
  -1   3  11       18.99       17.19      3.41 o
   0   3  11      679.47      635.40     17.73 o
   1   3  11      636.55      672.03     21.37 o
   2   3  11      315.84      318.04     15.01 o
   3   3  11     1046.63     1084.71     27.17 o
   4   3  11      823.08      877.69     26.85 o
   5   3  11       32.53       30.25      6.01 o
   6   3  11      501.68      513.46     26.62 o
   7   3  11      168.79      138.12     18.87 o
   8   3  11        0.49        0.00     11.65 o
   9   3  11       21.03       23.07     14.65 o
  10   3  11      103.16      139.71     30.02 o
  11   3  11        0.44       13.90     15.71 o
 -14   4  11        1.50       15.19     12.03 o
 -13   4  11       58.13       15.30      9.83 o
 -12   4  11        2.57        0.00      5.94 o
 -11   4  11       52.85       54.89     10.78 o
 -10   4  11       68.95       83.10     13.35 o
  -9   4  11      703.55      726.00     30.60 o
  -8   4  11      119.07      128.95     14.43 o
  -7   4  11       14.24        4.56      7.45 o
  -6   4  11        0.02        0.00      4.04 o
  -5   4  11      174.09      176.59     11.81 o
  -4   4  11      328.97      328.71     14.89 o
  -3   4  11      231.53      231.64     15.09 o
  -2   4  11       96.08       95.55     10.80 o
  -1   4  11        0.06        1.70      2.96 o
   0   4  11        1.65        0.00      3.75 o
   1   4  11       40.42       33.24      7.11 o
   2   4  11      583.18      568.93     26.38 o
   3   4  11       68.83       65.98      8.44 o
   4   4  11       77.32       67.37      8.86 o
   5   4  11      153.60      140.35     12.25 o
   6   4  11      116.01      116.76     13.03 o
   7   4  11      123.43      121.50     17.62 o
   8   4  11       19.60        8.70      7.38 o
   9   4  11      191.36      162.16     25.15 o
  10   4  11      134.73      123.27     30.95 o
 -13   5  11       92.65       64.91     15.43 o
 -12   5  11       17.53       39.66     10.57 o
 -11   5  11      595.14      664.39     42.03 o
 -10   5  11        5.69       13.77      5.96 o
  -9   5  11       58.28       65.09     11.63 o
  -8   5  11       21.03        9.25      6.42 o
  -7   5  11       44.09       48.05      9.77 o
  -6   5  11       69.70       62.80      8.79 o
  -5   5  11     1095.00     1106.68     31.39 o
  -4   5  11       35.86       26.60      6.09 o
  -3   5  11        0.37        2.78      4.57 o
  -2   5  11        0.10        3.86      5.04 o
  -1   5  11        1.12        6.43      7.84 o
   0   5  11       20.96       20.34      7.88 o
   1   5  11      469.22      515.73     30.13 o
   2   5  11      157.26      157.53     19.33 o
   3   5  11       21.46        7.50      5.27 o
   4   5  11        0.10        0.00      7.99 o
   5   5  11       23.39       10.61      7.38 o
   6   5  11       23.39       34.32     11.74 o
   7   5  11       38.16       27.93     10.75 o
   8   5  11       18.07       32.25     18.46 o
   9   5  11       40.90       48.82     18.67 o
 -11   6  11       98.13      116.45     17.27 o
 -10   6  11        8.08       12.09      6.65 o
  -9   6  11       89.77       55.95     12.45 o
  -8   6  11        8.66        0.00      9.20 o
  -7   6  11       65.09       73.43     10.46 o
  -6   6  11        0.81        0.00      5.24 o
  -5   6  11      419.91      439.45     23.72 o
  -4   6  11       16.20       16.09      6.30 o
  -3   6  11        6.00       14.28      6.35 o
  -2   6  11       38.98       41.77     10.31 o
  -1   6  11       98.39      122.48     17.65 o
   0   6  11      198.54      207.43     20.36 o
   1   6  11        0.02        0.00      7.77 o
   2   6  11      170.72      152.39     18.08 o
   3   6  11       33.25        9.32     11.29 o
   4   6  11        2.48        0.00      7.39 o
   5   6  11        0.58        9.57     10.37 o
   6   6  11      122.05      163.50     23.65 o
   7   6  11        2.97        0.00     11.90 o
  -9   7  11        5.52       16.23      9.17 o
  -8   7  11       13.21        3.81      6.30 o
  -7   7  11       27.49       22.53     13.94 o
  -6   7  11        0.07        0.00      8.32 o
  -5   7  11       38.62       51.07     10.41 o
  -4   7  11       65.95       71.93     12.24 o
  -3   7  11       29.84        4.37      8.16 o
  -2   7  11       34.22        1.49      9.37 o
  -1   7  11        0.25        0.21      8.10 o
   0   7  11       64.96       58.60     14.33 o
   1   7  11       50.93       41.96     12.35 o
   2   7  11      243.32      272.32     26.46 o
   3   7  11       87.19       81.62     15.16 o
   4   7  11      125.86      121.50     20.60 o
  -4   8  11       57.68       60.96     14.74 o
  -3   8  11       16.94        9.41      8.69 o
  -2   8  11        4.17        5.65     11.18 o
  -1   8  11       21.55       16.13     11.16 o
   0   8  11        5.62       19.27      9.36 o
 -16   0  12        1.46        7.77     20.61 o
 -14   0  12      150.75      210.86     33.60 o
 -12   0  12      564.32      534.87     48.46 o
 -10   0  12      189.51      221.67     34.22 o
  -8   0  12      366.47      352.88     22.68 o
  -6   0  12      517.09      489.63     16.90 o
  -4   0  12      953.33     1011.98     27.30 o
  -2   0  12     1329.61     1391.87     47.45 o
   0   0  12      115.46      128.22     11.51 o
   2   0  12      148.03      191.63     17.66 o
   4   0  12      198.89      180.07     40.86 o
   6   0  12      135.50      132.91     36.14 o
   8   0  12      265.97      279.82     54.84 o
  10   0  12       22.73       11.06     16.13 o
 -16   1  12       37.00       58.44     15.62 o
 -15   1  12       13.58       35.86     12.38 o
 -14   1  12      347.14      356.93     35.66 o
 -13   1  12       12.83       15.94      8.75 o
 -12   1  12      144.31      118.24     16.51 o
 -11   1  12      195.84      196.68     20.21 o
 -10   1  12      897.89      895.18     29.77 o
  -9   1  12       10.61        5.67      4.35 o
  -8   1  12        0.28        2.31      2.97 o
  -7   1  12      868.51      837.84     17.00 o
  -6   1  12       22.77       19.08      2.38 o
  -5   1  12        1.19        1.30      2.01 o
  -4   1  12      415.12      441.67     13.37 o
  -3   1  12       55.01       68.60      5.41 o
  -2   1  12      282.03      278.27      9.21 o
  -1   1  12     1153.12     1104.40     21.99 o
   0   1  12       46.61       50.13      4.37 o
   1   1  12      502.90      519.83     19.57 o
   2   1  12       42.57       44.40      5.56 o
   3   1  12        3.05        2.46      1.47 o
   4   1  12        2.61        0.60      2.55 o
   5   1  12      121.15       92.36     16.32 o
   6   1  12        0.00        0.00     13.39 o
   7   1  12       12.07        7.95     52.08 o
   8   1  12        1.29       15.39     13.37 o
   9   1  12       67.70       71.85     26.61 o
  10   1  12       20.74        0.00     16.84 o
  11   1  12        9.04        0.00     16.54 o
 -15   2  12       20.34       33.04     13.31 o
 -14   2  12       16.39       35.87     14.01 o
 -13   2  12       24.82       13.29      8.36 o
 -12   2  12       64.15       47.81     10.64 o
 -11   2  12      114.19       83.46     10.21 o
 -10   2  12        7.10        4.17      5.33 o
  -9   2  12      511.85      533.04     23.55 o
  -8   2  12       10.57        8.65      5.02 o
  -7   2  12       13.87        8.63      4.87 o
  -6   2  12      179.62      186.16     11.15 o
  -5   2  12      785.79      802.34     26.83 o
  -4   2  12      138.24       91.89     20.07 o
  -3   2  12     4396.91     4325.86     67.41 o
  -2   2  12      537.43      531.58     14.20 o
  -1   2  12      198.34      197.66      9.07 o
   0   2  12       11.85        8.52      1.90 o
   1   2  12       34.11       33.81      3.91 o
   2   2  12        1.15        0.44      2.27 o
   3   2  12      476.06      354.43     25.22 o
   4   2  12      345.96      331.08     13.96 o
   5   2  12        0.74        5.31      6.51 o
   6   2  12        3.80        9.63      7.82 o
   7   2  12       16.44       27.93     31.65 o
   8   2  12      156.98      141.48     27.70 o
   9   2  12      160.38      138.86     28.81 o
  10   2  12        3.86        1.20     15.77 o
  11   2  12        1.69        2.59     12.10 o
 -15   3  12      197.31      184.73     29.01 o
 -14   3  12       75.28       73.24     17.89 o
 -13   3  12        0.01        0.00      8.20 o
 -12   3  12       17.09       31.10      8.29 o
 -11   3  12        0.09        0.00      5.16 o
 -10   3  12      848.20      865.17     32.60 o
  -9   3  12        8.92       11.77      5.77 o
  -8   3  12       44.63       40.82      7.69 o
  -7   3  12      547.64      514.26     22.35 o
  -6   3  12       13.23        4.30      4.59 o
  -5   3  12      214.02      194.75     10.23 o
  -4   3  12     1073.87     1056.75     24.79 o
  -3   3  12      873.75      905.46     26.06 o
  -2   3  12      148.01      147.47      7.84 o
  -1   3  12      618.90      572.44     16.28 o
   0   3  12      143.45      143.40     11.81 o
   1   3  12     1456.49     1491.04     36.16 o
   2   3  12      267.66      268.59     15.41 o
   3   3  12      119.45      133.10     10.75 o
   4   3  12        0.76        9.25      3.93 o
   5   3  12       92.38       93.34     11.58 o
   6   3  12      341.90      321.70     26.67 o
   7   3  12      108.43      152.46     23.49 o
   8   3  12       28.31       25.92     17.77 o
   9   3  12        3.30        3.78     14.06 o
  10   3  12        7.85        6.43     10.45 o
 -14   4  12      115.32      120.03     24.09 o
 -13   4  12       11.25        2.41      8.56 o
 -12   4  12      140.40      136.55     16.53 o
 -11   4  12        4.32        3.52      5.36 o
 -10   4  12       68.10       72.76     12.13 o
  -9   4  12      312.03      333.97     21.13 o
  -8   4  12       97.46      138.48     15.64 o
  -7   4  12        2.85        0.00      6.79 o
  -6   4  12       45.16       42.40      6.13 o
  -5   4  12      237.10      224.23     13.22 o
  -4   4  12      387.38      473.53     20.63 o
  -3   4  12       53.49       51.68      7.32 o
  -2   4  12      112.65      106.52     12.62 o
  -1   4  12      169.63      163.88     17.61 o
   0   4  12        3.39        6.51      6.05 o
   1   4  12        4.90        7.08      7.25 o
   2   4  12      275.14      274.61     19.16 o
   3   4  12      137.01      148.19     12.59 o
   4   4  12       32.73       16.81      5.73 o
   5   4  12       16.32       17.71      8.15 o
   6   4  12      115.72      139.51     19.95 o
   7   4  12        1.41        0.00     11.71 o
   8   4  12       27.37       33.12     17.67 o
   9   4  12       58.23       98.46     28.72 o
 -13   5  12       24.63       16.54     10.88 o
 -12   5  12      123.81      127.85     17.01 o
 -11   5  12        4.32       13.84      8.65 o
 -10   5  12      146.39      185.30     19.86 o
  -9   5  12      129.81      112.58     14.69 o
  -8   5  12      479.25      538.07     31.47 o
  -7   5  12      143.63      142.80     15.97 o
  -6   5  12       80.87       67.10      8.96 o
  -5   5  12       11.38       13.96      4.59 o
  -4   5  12       48.15       51.42      8.58 o
  -3   5  12       26.22       27.06      7.03 o
  -2   5  12       54.75       54.79      9.88 o
  -1   5  12        0.05        0.26      5.88 o
   0   5  12      121.55      100.90     14.39 o
   1   5  12       98.29       68.63     13.77 o
   2   5  12      419.21      501.95     34.50 o
   3   5  12      225.52      222.14     18.75 o
   4   5  12        0.53        0.00      9.45 o
   5   5  12        5.98       13.09      8.55 o
   6   5  12       12.84        2.61      8.67 o
   7   5  12       25.57       46.71     16.00 o
   8   5  12      204.46      246.16     42.38 o
 -11   6  12       10.38        7.05      9.60 o
 -10   6  12       81.59       96.72     14.74 o
  -9   6  12       81.05       94.78     16.08 o
  -8   6  12      226.17      267.93     22.10 o
  -7   6  12       66.60       85.23     12.69 o
  -6   6  12        2.40        0.00      6.72 o
  -5   6  12      325.77      373.25     24.81 o
  -4   6  12        0.09        4.79      5.53 o
  -3   6  12      135.83      152.87     15.86 o
  -2   6  12       27.25       21.66      9.10 o
  -1   6  12        2.86        0.00      7.03 o
   0   6  12        5.03        1.43      5.90 o
   1   6  12      316.31      304.94     25.56 o
   2   6  12      167.41      160.21     25.66 o
   3   6  12        0.62        0.00      8.16 o
   4   6  12       15.33        0.90      8.42 o
   5   6  12        4.23        0.00     11.88 o
   6   6  12       65.31      100.52     21.58 o
  -8   7  12        4.54        3.14      6.82 o
  -7   7  12       58.29       61.53     11.66 o
  -6   7  12        0.06        0.00      6.24 o
  -5   7  12       77.01       80.68     13.29 o
  -4   7  12        0.55        0.00      6.54 o
  -3   7  12       56.01       62.46     13.30 o
  -2   7  12        1.59        0.00      8.84 o
  -1   7  12       32.19       22.21     10.19 o
   0   7  12       23.98        7.66      8.37 o
   1   7  12      226.26      215.18     26.35 o
   2   7  12       31.03       39.08     11.76 o
   3   7  12      130.48      145.82     20.27 o
 -15   0  13       12.90        3.20     18.20 o
 -13   0  13        5.37        0.00     17.66 o
 -11   0  13       63.56       63.22     17.52 o
  -9   0  13        1.66        0.00      6.39 o
  -7   0  13       13.58        8.85      3.48 o
  -5   0  13        4.27        2.24      2.64 o
  -3   0  13       79.37       79.18      9.89 o
  -1   0  13     1585.67     1615.42     52.27 o
   1   0  13      832.32      847.65     28.01 o
   3   0  13      306.62      294.82     52.97 o
   5   0  13      258.22      256.13     51.09 o
   7   0  13      525.91      528.25     74.85 o
   9   0  13        1.22       24.10     19.93 o
 -15   1  13       89.62      103.28     20.61 o
 -14   1  13        0.01       14.17     12.58 o
 -13   1  13      460.29      467.58     33.91 o
 -12   1  13        2.56        0.00      6.46 o
 -11   1  13      123.27       89.66     11.78 o
 -10   1  13       11.00        8.02      3.90 o
  -9   1  13       53.76       40.66      6.38 o
  -8   1  13       88.49      101.70      9.12 o
  -7   1  13        2.46        2.09      1.97 o
  -6   1  13      200.13      200.02      9.90 o
  -5   1  13      187.12      194.44      9.71 o
  -4   1  13      290.96      289.35     11.31 o
  -3   1  13      249.39      257.81     10.66 o
  -2   1  13        2.19        4.10      2.57 o
  -1   1  13       93.95      105.75      8.26 o
   0   1  13       70.48       59.53      7.71 o
   1   1  13      448.29      454.92     18.99 o
   2   1  13     1065.02     1079.35     35.47 o
   3   1  13       12.84       13.70      9.45 o
   4   1  13      452.43      529.19     68.63 o
   5   1  13       26.57       34.17     14.46 o
   6   1  13       23.08       18.46     15.44 o
   7   1  13      573.99      567.73     54.36 o
   8   1  13      108.40       99.12     24.25 o
   9   1  13      181.42      157.49     31.25 o
  10   1  13       22.33       24.25     13.85 o
 -15   2  13        9.48       39.79     14.18 o
 -14   2  13      117.59      160.50     24.76 o
 -13   2  13        3.17       13.66     11.95 o
 -12   2  13       37.97       23.67      7.17 o
 -11   2  13       55.33       45.15      9.38 o
 -10   2  13      634.59      648.50     27.08 o
  -9   2  13      114.02      100.68     11.26 o
  -8   2  13     2048.66     2241.05     53.71 o
  -7   2  13        3.44        0.94      4.51 o
  -6   2  13        6.68        7.95      4.30 o
  -5   2  13       16.38       19.22      5.12 o
  -4   2  13      258.51      196.93     23.80 o
  -3   2  13       89.10       80.47      6.25 o
  -2   2  13       98.77      107.27      6.56 o
  -1   2  13       55.37       50.43      4.76 o
   0   2  13       46.59       39.65      4.68 o
   1   2  13      223.96      206.23     16.11 o
   2   2  13       32.01       32.32      8.02 o
   3   2  13      644.64      634.22     32.31 o
   4   2  13        0.01        0.00      9.41 o
   5   2  13        3.68        0.00     12.68 o
   6   2  13       35.57       38.59     18.16 o
   7   2  13        0.32        0.00     10.51 o
   8   2  13       31.17       58.40     20.41 o
   9   2  13        8.55        2.95     11.91 o
  10   2  13       98.98      122.88     31.29 o
 -14   3  13        9.20        6.94     10.24 o
 -13   3  13        5.20        6.77      6.45 o
 -12   3  13       82.15       81.17     12.95 o
 -11   3  13       14.12       12.99      5.59 o
 -10   3  13      178.31      181.10     15.54 o
  -9   3  13       36.49       39.46      8.36 o
  -8   3  13       14.58        8.99      5.00 o
  -7   3  13      304.40      311.87     19.48 o
  -6   3  13      623.24      561.81     35.91 o
  -5   3  13       24.21       19.09      5.44 o
  -4   3  13      200.04      216.65     13.37 o
  -3   3  13        6.79        6.72      4.03 o
  -2   3  13        3.57        4.01      2.86 o
  -1   3  13      112.26      136.04      9.50 o
   0   3  13      348.48      346.85     21.14 o
   1   3  13      247.75      250.76     18.50 o
   2   3  13      928.41      943.23     29.69 o
   3   3  13      182.63      203.04     16.15 o
   4   3  13      353.75      367.74     23.01 o
   5   3  13       62.48       25.81     11.40 o
   6   3  13        3.20        0.00     10.10 o
   7   3  13        1.13        1.28      9.89 o
   8   3  13       65.22       75.36     17.81 o
   9   3  13       24.68       16.95     16.01 o
 -13   4  13        1.62        5.45      7.59 o
 -12   4  13        1.17        6.83      7.42 o
 -11   4  13        0.99        3.77     12.07 o
 -10   4  13       61.79       49.00     10.24 o
  -9   4  13      117.27      164.85     16.81 o
  -8   4  13      691.00      735.71     32.21 o
  -7   4  13       72.75       78.20     10.82 o
  -6   4  13      180.52      196.88     15.05 o
  -5   4  13      114.22      117.69     11.73 o
  -4   4  13      569.68      548.56     22.56 o
  -3   4  13      201.48      176.92     12.93 o
  -2   4  13      886.24      925.96     47.16 o
  -1   4  13      435.22      425.25     39.83 o
   0   4  13       63.37       62.18     10.96 o
   1   4  13       90.63       96.11     15.10 o
   2   4  13       63.10       36.61     13.00 o
   3   4  13        8.81        4.41      6.09 o
   4   4  13        5.02        0.00      6.60 o
   5   4  13       65.68       66.30     18.02 o
   6   4  13       29.79       11.87     28.81 o
   7   4  13      229.44      308.70     46.55 o
   8   4  13        4.61        1.12     13.65 o
 -12   5  13        3.91       19.29      8.89 o
 -11   5  13        0.37       15.53      7.47 o
 -10   5  13        1.18        3.43      6.06 o
  -9   5  13        1.08        0.00      7.06 o
  -8   5  13      138.91      153.41     16.23 o
  -7   5  13       44.58       29.79      6.85 o
  -6   5  13       12.96        0.00      6.23 o
  -5   5  13       13.40       16.65      5.91 o
  -4   5  13      237.98      211.89     16.32 o
  -3   5  13       25.00       30.95      6.65 o
  -2   5  13        5.29        2.93      6.07 o
  -1   5  13       17.19       19.12      8.10 o
   0   5  13        9.93        0.00      5.79 o
   1   5  13       74.84       82.70     13.20 o
   2   5  13       19.01        1.18      7.32 o
   3   5  13      128.16      172.24     19.47 o
   4   5  13      154.21      146.58     20.48 o
   5   5  13      133.57      131.87     24.23 o
   6   5  13        0.14        0.85     22.97 o
   7   5  13       15.88        3.38     11.25 o
 -10   6  13        3.56       21.67      8.54 o
  -9   6  13       10.76        7.82      6.47 o
  -8   6  13       92.13      106.14     15.06 o
  -7   6  13        1.17        0.52      6.05 o
  -6   6  13      124.29      115.87     14.53 o
  -5   6  13      190.58      161.88     17.01 o
  -4   6  13        8.10        8.17      5.18 o
  -3   6  13       31.50       25.38      8.33 o
  -2   6  13       25.83       41.12     11.80 o
  -1   6  13       34.66       28.53      9.84 o
   0   6  13        0.28        0.00      7.21 o
   1   6  13      118.24      114.72     16.81 o
   2   6  13        5.78       17.50     11.07 o
   3   6  13        1.11        0.00      9.55 o
   4   6  13        1.61        0.00      7.97 o
   5   6  13        4.03        0.00     12.53 o
  -7   7  13        7.39        9.91      7.06 o
  -6   7  13      126.45      143.65     16.74 o
  -5   7  13       79.42       79.40     14.69 o
  -4   7  13      125.89      134.84     14.98 o
  -3   7  13        0.06        0.00      8.73 o
  -2   7  13        0.72        0.00      9.83 o
  -1   7  13        1.20        0.00      8.54 o
   0   7  13       40.01       26.69     11.26 o
   1   7  13        6.52       22.05     11.18 o
   2   7  13        0.02        0.00      8.88 o
 -14   0  14       33.16       16.52     16.38 o
 -12   0  14        5.07        0.00      7.85 o
 -10   0  14       99.36      101.24     17.23 o
  -8   0  14       24.59       14.13      6.45 o
  -6   0  14      756.64      701.27     35.91 o
  -4   0  14      170.35      176.63     13.97 o
  -2   0  14     1092.87     1018.69     54.56 o
   0   0  14      326.13      315.72     24.42 o
   2   0  14       11.38        0.00      9.39 o
   4   0  14     1711.63     1950.99    140.99 o
   6   0  14       41.99       18.79     18.93 o
   8   0  14       15.89       40.57     24.79 o
  10   0  14       55.18       67.48     33.43 o
 -15   1  14        0.34        8.93      9.04 o
 -14   1  14       41.18       53.96     18.96 o
 -13   1  14       76.63       77.28     15.11 o
 -12   1  14       28.99       27.02      8.69 o
 -11   1  14      308.13      324.10     20.35 o
 -10   1  14      542.85      531.74     23.94 o
  -9   1  14      589.67      558.22     21.50 o
  -8   1  14      192.66      199.65     12.74 o
  -7   1  14       26.45       25.44      3.94 o
  -6   1  14      956.60      923.82     21.80 o
  -5   1  14      156.54      147.80      9.14 o
  -4   1  14      150.16      167.20      8.97 o
  -3   1  14      347.61      345.93     12.20 o
  -2   1  14      545.91      496.54     30.01 o
  -1   1  14      143.43      135.57      9.00 o
   0   1  14      815.39      833.19     29.62 o
   1   1  14      158.02      123.88     13.14 o
   2   1  14      946.07     1001.91     38.37 o
   3   1  14        0.02        0.00      3.78 o
   4   1  14      231.07      298.19     52.58 o
   5   1  14       21.28       10.31     12.49 o
   6   1  14       67.46       62.92     20.26 o
   7   1  14      177.72      181.77     33.55 o
   8   1  14      117.00      148.55     52.21 o
   9   1  14       13.27       16.89     21.28 o
 -15   2  14      304.13      321.31     36.68 o
 -14   2  14        5.60        3.49     11.80 o
 -13   2  14      206.14      254.23     25.83 o
 -12   2  14        2.86        0.00      8.49 o
 -11   2  14      245.12      274.82     21.42 o
 -10   2  14      157.75      183.40     15.06 o
  -9   2  14      403.74      414.44     20.88 o
  -8   2  14        0.74        1.74      7.88 o
  -7   2  14      912.58      945.75     30.13 o
  -6   2  14       50.14       42.93      9.54 o
  -5   2  14      199.65      226.46     15.31 o
  -4   2  14      137.08      122.24     10.42 o
  -3   2  14     2369.34     2496.16     35.67 o
  -2   2  14       15.00       16.32      3.44 o
  -1   2  14      879.44      867.89     18.60 o
   0   2  14       26.69       22.74      4.21 o
   1   2  14       14.92       10.37      6.36 o
   2   2  14      251.13      231.31     17.96 o
   3   2  14      229.41      242.32     18.25 o
   4   2  14       71.37       66.26     15.89 o
   5   2  14      203.16      189.90     25.63 o
   6   2  14       58.25       54.75     15.42 o
   7   2  14        4.39       14.68     12.43 o
   8   2  14       16.22        2.18     12.38 o
   9   2  14      216.35      285.18     43.00 o
 -14   3  14        0.76        0.00      9.08 o
 -13   3  14       58.08       32.40     13.63 o
 -12   3  14       44.48       41.37     11.31 o
 -11   3  14      288.23      305.20     20.99 o
 -10   3  14       52.49       50.72      9.09 o
  -9   3  14      384.41      425.13     22.44 o
  -8   3  14        2.90        0.00      6.80 o
  -7   3  14       59.51       66.91      9.92 o
  -6   3  14      126.99      121.20     12.18 o
  -5   3  14      508.76      483.88     22.34 o
  -4   3  14        0.07        3.26      4.27 o
  -3   3  14       30.42       41.06      6.90 o
  -2   3  14      301.04      264.82     12.06 o
  -1   3  14        0.28        0.96      3.93 o
   0   3  14       62.73       53.03      9.14 o
   1   3  14       84.47       92.93     11.53 o
   2   3  14      238.81      259.80     19.67 o
   3   3  14      145.84      159.86     14.56 o
   4   3  14       11.61       11.22      8.52 o
   5   3  14       18.40       22.58     10.14 o
   6   3  14       13.45        0.20      9.35 o
   7   3  14        1.11        0.00     11.36 o
   8   3  14       16.32        0.00     15.33 o
 -13   4  14       30.95       42.59     11.85 o
 -12   4  14        3.10        0.12      8.18 o
 -11   4  14      450.33      466.11     29.78 o
 -10   4  14      128.07      124.04     15.74 o
  -9   4  14       28.97       39.21      9.06 o
  -8   4  14       20.50       25.81      7.50 o
  -7   4  14      197.36      193.74     15.40 o
  -6   4  14        2.07        0.65      4.68 o
  -5   4  14      369.73      396.03     21.43 o
  -4   4  14      104.77       97.05      9.88 o
  -3   4  14        2.61        3.03      4.22 o
  -2   4  14      216.08      230.79     16.49 o
  -1   4  14       31.72       19.29      7.15 o
   0   4  14       37.54       61.14     11.12 o
   1   4  14       55.68       48.46     11.18 o
   2   4  14       51.12       50.90     11.44 o
   3   4  14       35.85       35.16      9.86 o
   4   4  14        0.51        0.00     12.70 o
   5   4  14       39.57       75.15     24.13 o
   6   4  14       13.15        0.00     15.42 o
   7   4  14       10.92       20.01     16.79 o
   8   4  14       58.30       59.39     67.60 o
 -12   5  14       22.35       18.58     13.64 o
 -11   5  14        4.86       25.78      8.50 o
 -10   5  14       68.19       51.81     13.16 o
  -9   5  14      461.58      490.55     28.89 o
  -8   5  14       42.88       20.52      7.72 o
  -7   5  14        9.03        0.00      6.02 o
  -6   5  14       13.95       14.52      6.81 o
  -5   5  14       13.75       30.22      8.01 o
  -4   5  14      411.95      389.11     22.10 o
  -3   5  14       30.07       34.35      8.09 o
  -2   5  14       78.77       96.82     14.86 o
  -1   5  14       18.99        9.10      6.50 o
   0   5  14       19.80       23.90      8.81 o
   1   5  14        0.56        3.28      7.19 o
   2   5  14      174.47      149.68     20.19 o
   3   5  14       92.69       95.05     15.41 o
   4   5  14       56.04       65.73     17.94 o
   5   5  14        3.52        9.09      8.25 o
   6   5  14       46.32       41.79     16.18 o
 -10   6  14        0.68        1.02      4.85 o
  -9   6  14       66.40       47.53     10.21 o
  -8   6  14       45.79       48.64     10.44 o
  -7   6  14        4.31        0.00      6.26 o
  -6   6  14        3.40        9.24      5.38 o
  -5   6  14       45.06       38.36      8.98 o
  -4   6  14        8.80        2.20      5.11 o
  -3   6  14       15.64        0.03      8.07 o
  -2   6  14       16.47       16.48     13.98 o
  -1   6  14        0.07        0.00      7.44 o
   0   6  14        7.28       18.25     13.67 o
   1   6  14        0.77        6.47      8.97 o
   2   6  14        5.43        8.08      7.41 o
   3   6  14       88.13       58.31     14.68 o
   4   6  14       79.28       71.79     23.30 o
  -6   7  14        4.24        1.43      9.19 o
  -5   7  14       42.84       24.15     12.41 o
  -4   7  14       14.20        3.94      6.43 o
  -3   7  14       69.54       76.44     16.44 o
  -2   7  14       38.24       23.64     15.84 o
  -1   7  14       98.83      106.50     18.78 o
   0   7  14        0.01        9.17      9.45 o
   1   7  14      108.77      144.25     22.99 o
 -15   0  15       25.05       17.10     12.26 o
 -13   0  15       21.37       33.76     14.77 o
 -11   0  15       18.49       16.89     10.44 o
  -9   0  15      111.78       90.63     15.98 o
  -7   0  15     1021.72     1063.35     37.46 o
  -5   0  15       81.16       79.73     12.44 o
  -3   0  15     1801.65     1914.35     47.83 o
  -1   0  15       83.68       80.20      9.01 o
   1   0  15      217.06      213.77     18.87 o
   3   0  15      269.52      314.22     59.32 o
   5   0  15        7.48       30.38     24.23 o
   7   0  15       35.42       32.82     25.70 o
   9   0  15        0.01       26.29     19.12 o
 -15   1  15       10.09        0.00      7.97 o
 -14   1  15      217.17      235.21     25.64 o
 -13   1  15        0.60        2.26      7.69 o
 -12   1  15       57.18       51.95     10.72 o
 -11   1  15        2.09        0.00      5.62 o
 -10   1  15      194.86      172.26     14.04 o
  -9   1  15      470.91      492.55     20.74 o
  -8   1  15       10.84        6.34      4.72 o
  -7   1  15       19.77       10.66      4.25 o
  -6   1  15       25.61       17.74      4.05 o
  -5   1  15      415.20      419.27     15.78 o
  -4   1  15      552.57      528.72     16.43 o
  -3   1  15        6.85        5.84      2.60 o
  -2   1  15       18.21       16.81      4.08 o
  -1   1  15      346.18      367.91     18.56 o
   0   1  15        9.02       10.88      5.36 o
   1   1  15      234.07      232.10     18.69 o
   2   1  15       48.08       50.57      8.70 o
   3   1  15      529.75      602.63     45.82 o
   4   1  15       46.96       76.13     17.60 o
   5   1  15      359.05      401.01     47.66 o
   6   1  15        0.48        4.72     16.13 o
   7   1  15        1.33        0.00     12.00 o
   8   1  15       42.99       13.51     12.34 o
   9   1  15        0.56        0.00     12.06 o
 -14   2  15        0.28       11.29      5.83 o
 -13   2  15        7.86        3.54      6.25 o
 -12   2  15       81.83       68.28     11.09 o
 -11   2  15        6.34        0.00      5.83 o
 -10   2  15      368.74      351.49     20.03 o
  -9   2  15      244.58      233.25     16.30 o
  -8   2  15       30.81       15.15      4.85 o
  -7   2  15      192.80      222.57     16.05 o
  -6   2  15      135.29      138.50     12.70 o
  -5   2  15       33.06       18.35      7.01 o
  -4   2  15       39.20       36.12      6.58 o
  -3   2  15      247.29      223.30     11.28 o
  -2   2  15      390.21      400.64     16.86 o
  -1   2  15      219.45      227.44     11.83 o
   0   2  15      504.06      562.27     26.86 o
   1   2  15        9.53       15.46      7.25 o
   2   2  15       39.59       36.36      8.71 o
   3   2  15        1.87        0.00      9.70 o
   4   2  15      126.21      177.17     32.66 o
   5   2  15      131.91      103.18     20.54 o
   6   2  15      178.64      199.69     27.76 o
   7   2  15       11.80        0.00     10.98 o
   8   2  15       65.73       86.91     24.24 o
 -14   3  15       33.89       10.90     11.90 o
 -13   3  15       11.55        8.18      8.86 o
 -12   3  15      220.13      324.67     25.60 o
 -11   3  15        0.06       14.32     10.05 o
 -10   3  15      226.82      277.56     18.89 o
  -9   3  15       40.97       42.57      8.03 o
  -8   3  15       68.57       52.32     10.23 o
  -7   3  15        9.28        1.88      6.77 o
  -6   3  15        0.81        0.00      5.86 o
  -5   3  15        8.87       17.32      5.26 o
  -4   3  15      492.28      452.86     21.44 o
  -3   3  15      933.13      855.43     37.77 o
  -2   3  15      439.08      424.34     19.97 o
  -1   3  15        6.92        0.00      4.14 o
   0   3  15       13.96       26.11      7.55 o
   1   3  15        0.55        0.00      8.24 o
   2   3  15      350.10      331.91     21.32 o
   3   3  15      157.45      163.11     20.13 o
   4   3  15       44.25       68.84     14.79 o
   5   3  15       50.92       31.09     12.13 o
   6   3  15        0.82        6.27     13.66 o
   7   3  15       10.08        1.94      8.77 o
   8   3  15        4.43        0.00     16.08 o
 -13   4  15        0.12        0.00      8.29 o
 -12   4  15       61.70       65.76     13.93 o
 -11   4  15      155.73      188.49     18.15 o
 -10   4  15       43.13       44.19      9.95 o
  -9   4  15      954.83     1068.66     41.23 o
  -8   4  15       85.45      102.35     13.34 o
  -7   4  15      194.57      239.01     17.72 o
  -6   4  15      137.95      160.32     14.28 o
  -5   4  15      177.95      178.66     14.95 o
  -4   4  15      160.99      135.72     11.92 o
  -3   4  15      308.27      304.10     17.96 o
  -2   4  15      172.71      168.07     16.33 o
  -1   4  15      223.21      274.33     19.56 o
   0   4  15      206.49      209.71     20.17 o
   1   4  15       24.99        1.28      6.76 o
   2   4  15      150.62      132.72     18.04 o
   3   4  15       45.19       43.71     13.15 o
   4   4  15        0.01       17.49     13.18 o
   5   4  15       50.30       36.86     18.91 o
   6   4  15       23.99        4.09     11.05 o
   7   4  15        4.85        0.00     12.75 o
 -11   5  15      199.16      237.96     21.57 o
 -10   5  15        0.95        0.57      8.96 o
  -9   5  15        1.77       15.70      7.48 o
  -8   5  15       18.24        9.35      5.48 o
  -7   5  15       11.41        0.00      6.56 o
  -6   5  15        5.02       14.53      7.23 o
  -5   5  15      691.37      738.83     33.72 o
  -4   5  15       28.70       27.29      7.46 o
  -3   5  15       10.87        0.00      7.29 o
  -2   5  15       16.40       20.45      6.83 o
  -1   5  15       29.20       13.33      7.16 o
   0   5  15        0.44        0.00      8.17 o
   1   5  15      162.84      180.79     19.93 o
   2   5  15       24.90       16.62      8.17 o
   3   5  15       12.13        0.00     19.18 o
   4   5  15        2.56        0.00      9.57 o
   5   5  15        5.28        0.00     12.50 o
  -9   6  15       56.85       60.99     12.63 o
  -8   6  15       11.46       11.48      8.34 o
  -7   6  15      166.36      201.56     19.89 o
  -6   6  15       37.82       47.36     10.20 o
  -5   6  15       71.00       58.15     10.89 o
  -4   6  15        1.41        0.00      6.56 o
  -3   6  15        0.33        0.00      5.71 o
  -2   6  15       55.21       26.29      9.39 o
  -1   6  15      240.41      274.48     25.33 o
   0   6  15      228.27      286.75     26.26 o
   1   6  15        4.70       11.07      8.84 o
   2   6  15       29.49       59.31     12.23 o
   3   6  15        0.51        9.43     12.59 o
  -3   7  15       37.09       26.27     13.70 o
 -14   0  16      618.28      710.50     52.35 o
 -12   0  16      194.11      192.79     31.52 o
 -10   0  16        4.29        0.00      9.86 o
  -8   0  16      476.49      410.99     24.61 o
  -6   0  16     1035.67     1056.08     37.70 o
  -4   0  16        7.92        3.60      5.03 o
  -2   0  16     2662.05     2848.07     78.04 o
   0   0  16      873.62      957.29     45.35 o
   2   0  16      114.79      146.57     27.28 o
   4   0  16       35.56       24.73     21.93 o
   6   0  16      278.40      306.96     63.20 o
   8   0  16        0.02       39.34     25.67 o
 -14   1  16       38.32       56.91     13.88 o
 -13   1  16        1.70        0.75     12.97 o
 -12   1  16        7.62        1.53      6.38 o
 -11   1  16        2.55        7.29      4.68 o
 -10   1  16       99.85      120.22     12.58 o
  -9   1  16       47.04       45.88      7.33 o
  -8   1  16      240.11      245.48     14.87 o
  -7   1  16       19.46       21.59      5.22 o
  -6   1  16       54.49       47.33      6.96 o
  -5   1  16       51.40       41.05      6.43 o
  -4   1  16      371.94      378.05     15.96 o
  -3   1  16      169.52      198.03     17.43 o
  -2   1  16      179.64      172.88     15.83 o
  -1   1  16       31.56       34.12      6.73 o
   0   1  16       33.56       18.61      5.88 o
   1   1  16      110.64      100.07     11.91 o
   2   1  16      298.22      268.02     26.99 o
   3   1  16       44.21       31.95     12.10 o
   4   1  16       41.18       47.16     19.43 o
   5   1  16       12.71        6.29     12.81 o
   6   1  16       10.37       20.20     14.94 o
   7   1  16       22.82       16.14     38.51 o
   8   1  16       10.09        0.00     10.19 o
 -14   2  16       26.74       23.58      9.81 o
 -13   2  16       25.39        6.30      6.67 o
 -12   2  16        0.90        1.72      5.24 o
 -11   2  16        7.59        0.00     11.28 o
 -10   2  16      172.63      174.00     16.25 o
  -9   2  16       63.21       71.12      9.39 o
  -8   2  16        5.37        0.00      4.72 o
  -7   2  16      128.81      136.26     13.00 o
  -6   2  16      106.55      114.62     11.78 o
  -5   2  16      153.55      182.63     13.59 o
  -4   2  16      518.00      502.34     25.50 o
  -3   2  16       52.58       54.33      7.86 o
  -2   2  16       74.32       74.86      8.54 o
  -1   2  16       55.66       52.82      7.35 o
   0   2  16        4.77        0.00      7.02 o
   1   2  16      669.71      689.22     35.31 o
   2   2  16      328.90      317.16     28.76 o
   3   2  16       68.69       42.35     19.92 o
   4   2  16       35.20       13.43     10.61 o
   5   2  16       55.51       55.32     16.05 o
   6   2  16        4.91        5.76     12.80 o
   7   2  16       82.10       85.63     26.43 o
 -13   3  16       22.35        0.00     13.39 o
 -12   3  16        0.06        0.00      5.56 o
 -11   3  16       12.81       23.37      7.63 o
 -10   3  16      227.82      240.99     18.29 o
  -9   3  16      197.37      188.40     16.98 o
  -8   3  16       94.09       80.10     15.51 o
  -7   3  16        0.63        0.00      4.70 o
  -6   3  16        4.04        3.39      4.93 o
  -5   3  16        0.11        1.58      5.21 o
  -4   3  16      101.38      103.47     13.41 o
  -3   3  16       29.14       33.73      9.98 o
  -2   3  16        0.66        4.47      4.85 o
  -1   3  16      172.00      196.49     17.23 o
   0   3  16       30.18       23.00      8.03 o
   1   3  16       76.73       56.33     12.89 o
   2   3  16        0.97        0.00      7.99 o
   3   3  16       88.88       86.64     20.16 o
   4   3  16       41.39        6.34     36.69 o
   5   3  16       30.57       79.58     25.30 o
   6   3  16        0.64        0.00     13.94 o
   7   3  16       42.05       72.87     24.98 o
 -12   4  16        3.32        8.32      9.19 o
 -11   4  16       23.62       21.41     10.16 o
 -10   4  16        0.10        0.00      7.17 o
  -9   4  16        5.13        4.40      8.12 o
  -8   4  16       91.92      131.25     13.79 o
  -7   4  16       38.99       34.35      7.72 o
  -6   4  16       26.77       26.76      6.62 o
  -5   4  16        0.66        0.00      5.74 o
  -4   4  16       72.56       74.86     10.61 o
  -3   4  16        5.19       17.54      5.99 o
  -2   4  16        8.56       14.21      6.72 o
  -1   4  16       71.45       82.75     13.30 o
   0   4  16       52.36       71.81     12.79 o
   1   4  16        9.20        0.61      6.96 o
   2   4  16       28.45       22.50     19.21 o
   3   4  16       44.65       75.85     16.30 o
   4   4  16      120.00      164.46     34.10 o
   5   4  16        1.10       17.28     24.52 o
   6   4  16       41.02       47.70     21.32 o
 -10   5  16        8.95        2.69      9.63 o
  -9   5  16        0.89       14.90      8.02 o
  -8   5  16       43.45       50.69     10.19 o
  -7   5  16       11.70        5.21      5.54 o
  -6   5  16       14.35        0.00      6.47 o
  -5   5  16        1.07       13.80      7.63 o
  -4   5  16       87.14      159.46     17.17 o
  -3   5  16        7.62        6.18      5.83 o
  -2   5  16       41.36       42.32     10.44 o
  -1   5  16       11.41        2.73      6.23 o
   0   5  16       15.47       30.42      9.84 o
   1   5  16       31.94        6.26      8.05 o
   2   5  16       19.32       47.72     13.77 o
   3   5  16       17.05        0.00     21.60 o
   4   5  16       44.91       17.73     19.58 o
  -8   6  16      210.36      231.82     21.99 o
  -7   6  16       91.05       89.39     15.30 o
  -6   6  16      108.57      142.85     17.75 o
  -5   6  16       17.63       13.97     14.20 o
  -4   6  16      116.78      118.78     16.33 o
  -3   6  16        3.05        1.10      6.97 o
  -2   6  16       46.03       55.84     12.22 o
  -1   6  16       10.34       18.36     13.29 o
   0   6  16       12.00       14.88      9.92 o
   1   6  16       21.36       28.23     11.34 o
 -13   0  17       95.89      108.48     20.96 o
 -11   0  17      127.61      165.81     26.57 o
  -9   0  17     1796.36     1673.70     81.70 o
  -7   0  17      439.36      445.57     25.52 o
  -5   0  17      113.09      118.72     18.06 o
  -3   0  17      991.88     1007.98     47.99 o
  -1   0  17      681.00      686.18     40.18 o
   1   0  17      198.72      237.68     28.64 o
   3   0  17       36.45       16.47     11.87 o
   5   0  17      105.39      166.17     48.82 o
   7   0  17      117.97       93.73     37.58 o
 -14   1  17        3.95        0.00     10.47 o
 -13   1  17       61.47       66.06     12.24 o
 -12   1  17       67.25       47.80     10.12 o
 -11   1  17        6.54        3.48      7.37 o
 -10   1  17        7.44       12.98      6.98 o
  -9   1  17        3.97        5.02      5.61 o
  -8   1  17      123.09      146.69     11.79 o
  -7   1  17      162.76      164.29     12.82 o
  -6   1  17      128.13      126.55     11.81 o
  -5   1  17       36.52       29.20      6.81 o
  -4   1  17       50.30       58.20      9.85 o
  -3   1  17      436.58      474.58     25.69 o
  -2   1  17      157.83      145.49     15.16 o
  -1   1  17       61.92       65.96     10.64 o
   0   1  17       79.46       80.34     11.09 o
   1   1  17       10.88        3.77      6.28 o
   2   1  17        3.00       12.47      8.46 o
   3   1  17      851.94      925.47     58.89 o
   4   1  17      192.93      195.13     28.76 o
   5   1  17       20.87       25.31     22.30 o
   6   1  17       39.24       55.22     23.56 o
   7   1  17        2.77        0.00      7.51 o
 -13   2  17       57.57       59.06     12.56 o
 -12   2  17       54.87       74.21     13.60 o
 -11   2  17       69.08       65.08     10.43 o
 -10   2  17      146.06      154.70     16.44 o
  -9   2  17        2.94        1.08      5.39 o
  -8   2  17      142.54      161.94     14.76 o
  -7   2  17       28.73       32.11      7.19 o
  -6   2  17        3.42        0.00      5.26 o
  -5   2  17      111.55      106.06     12.40 o
  -4   2  17       99.09      107.93     15.42 o
  -3   2  17      130.88       96.36     14.77 o
  -2   2  17      529.07      590.39     32.54 o
  -1   2  17      229.15      231.31     20.50 o
   0   2  17        5.52       15.40      5.98 o
   1   2  17      286.79      263.37     29.79 o
   2   2  17        7.09        0.00      8.26 o
   3   2  17        2.85        0.00      8.39 o
   4   2  17       35.81       54.96     15.68 o
   5   2  17        6.92       13.20     15.65 o
   6   2  17        1.82        0.00     18.69 o
   7   2  17       43.87       25.85     12.59 o
 -12   3  17       78.86       59.62     11.17 o
 -11   3  17       20.60       13.57      7.24 o
 -10   3  17       43.65       23.35      9.96 o
  -9   3  17      119.31      156.59     15.95 o
  -8   3  17       84.27       80.34     11.40 o
  -7   3  17       20.58       27.32      6.31 o
  -6   3  17      160.99      181.27     16.21 o
  -5   3  17       71.55       85.68     12.30 o
  -4   3  17      662.66      743.86     40.54 o
  -3   3  17       18.50       34.10      8.36 o
  -2   3  17       46.55       48.63      9.19 o
  -1   3  17        2.74        6.02     11.98 o
   0   3  17       12.89        8.50      8.75 o
   1   3  17        4.56       10.20      7.46 o
   2   3  17      234.54      243.22     32.25 o
   3   3  17       23.20       11.30     17.18 o
   4   3  17       10.66       42.35     17.91 o
   5   3  17        1.50        0.00     27.47 o
   6   3  17        0.06        0.00     20.24 o
 -11   4  17       97.54       92.43     16.56 o
 -10   4  17       45.32       27.40      8.09 o
  -9   4  17      219.83      240.52     20.46 o
  -8   4  17        4.46        0.73      5.26 o
  -7   4  17        6.83        7.46      7.60 o
  -6   4  17        1.59        0.00      5.92 o
  -5   4  17      151.79      152.61     16.93 o
  -4   4  17       36.61       24.24      8.49 o
  -3   4  17       90.13       93.62     13.41 o
  -2   4  17        0.75       14.20      6.86 o
  -1   4  17       27.07       21.64     11.60 o
   0   4  17       27.60       21.06      7.97 o
   1   4  17       67.42       69.15     12.87 o
   2   4  17       33.98       39.59     12.68 o
   3   4  17       62.33       56.34     21.95 o
   4   4  17        0.19        0.42     16.13 o
   5   4  17       51.88       66.16     24.30 o
  -9   5  17      176.90      215.42     20.90 o
  -8   5  17        1.73        0.48      8.07 o
  -7   5  17       19.95       23.89      8.22 o
  -6   5  17        2.94        4.12      6.86 o
  -5   5  17        8.32        0.00      7.09 o
  -4   5  17        2.27        8.29      7.70 o
  -3   5  17       85.87       88.12     15.53 o
  -2   5  17       23.56        6.53      7.69 o
  -1   5  17      133.22      177.13     21.55 o
   0   5  17       25.84       27.31      8.84 o
   1   5  17        1.44        0.42     11.74 o
   2   5  17       34.98       16.74     15.03 o
   3   5  17      101.97       93.85     23.00 o
  -6   6  17        2.94        2.86      6.10 o
  -5   6  17       82.67       91.25     16.62 o
  -4   6  17      125.37      139.39     20.71 o
  -3   6  17        0.03        4.14      8.01 o
  -2   6  17       98.32      124.96     18.13 o
  -1   6  17       74.82       94.55     15.39 o
 -12   0  18        3.47        0.00     10.58 o
 -10   0  18        4.94        2.23      7.72 o
  -8   0  18      129.92      185.83     30.20 o
  -6   0  18      344.65      322.08     51.59 o
  -4   0  18       67.00       68.70     13.93 o
  -2   0  18      505.35      528.31     36.54 o
   0   0  18      217.11      265.47     29.28 o
   2   0  18     1255.57     1428.94     86.22 o
   4   0  18      204.75      193.15     40.11 o
   6   0  18        8.88       25.32     22.32 o
 -13   1  18        8.81       10.83      6.82 o
 -12   1  18       36.16       40.45      9.75 o
 -11   1  18       22.97       17.69      7.91 o
 -10   1  18        0.00       10.03      7.60 o
  -9   1  18       85.07      109.34     13.64 o
  -8   1  18       50.07       39.08      7.85 o
  -7   1  18       27.23       28.96      9.11 o
  -6   1  18        0.38        0.00      7.88 o
  -5   1  18       74.05      107.17     19.17 o
  -4   1  18      199.69      185.21     22.47 o
  -3   1  18      505.09      548.81     34.81 o
  -2   1  18      375.90      385.34     24.64 o
  -1   1  18      300.21      303.46     20.38 o
   0   1  18      152.85      156.41     17.90 o
   1   1  18       16.27       13.15      7.05 o
   2   1  18        1.01        3.85      8.21 o
   3   1  18       63.80       64.73     22.93 o
   4   1  18      242.78      305.59     35.72 o
   5   1  18      104.23       87.18     20.68 o
   6   1  18       39.03       70.05     18.60 o
 -13   2  18      144.61      176.98     21.25 o
 -12   2  18        2.56        1.79      6.58 o
 -11   2  18       12.53        6.47      5.53 o
 -10   2  18       27.81       16.08      6.97 o
  -9   2  18      128.52      118.72     14.72 o
  -8   2  18      167.69      186.91     19.83 o
  -7   2  18       31.14       44.31      9.24 o
  -6   2  18      168.17      191.58     20.41 o
  -5   2  18        0.07        0.00      7.73 o
  -4   2  18       73.72       47.54     10.93 o
  -3   2  18       33.44       17.34      8.17 o
  -2   2  18        0.52        0.00      6.21 o
  -1   2  18       36.09       45.60     10.20 o
   0   2  18      195.86      185.09     18.46 o
   1   2  18       57.91       62.50     17.50 o
   2   2  18       32.90       21.35     12.59 o
   3   2  18        0.04        3.41      7.82 o
   4   2  18       13.46       32.05     12.85 o
   5   2  18       33.45       22.23     18.98 o
 -12   3  18        1.49       19.62      8.03 o
 -11   3  18      179.63      200.07     21.05 o
 -10   3  18       31.97       26.39     10.15 o
  -9   3  18       24.74       31.73     10.34 o
  -8   3  18       74.41       81.97     13.17 o
  -7   3  18        1.53        1.20      5.56 o
  -6   3  18        1.17        0.00      7.64 o
  -5   3  18       77.97       83.65     14.89 o
  -4   3  18       17.32       28.17      9.26 o
  -3   3  18      160.70      166.16     20.66 o
  -2   3  18       39.24       33.07      9.56 o
  -1   3  18       24.54       24.29      9.34 o
   0   3  18       25.54       28.58      9.86 o
   1   3  18        0.94        0.01     12.61 o
   2   3  18        4.10       19.49     20.50 o
   3   3  18       27.27       56.00     21.88 o
   4   3  18        3.13        3.31     16.63 o
   5   3  18        0.91        0.00     23.63 o
 -10   4  18       61.94       57.42     12.04 o
  -9   4  18        8.16        9.00      6.16 o
  -8   4  18       88.83      138.32     15.56 o
  -7   4  18       96.92      110.67     14.45 o
  -6   4  18       81.68       82.23     14.04 o
  -5   4  18       13.46        4.53      6.90 o
  -4   4  18      227.43      236.90     24.91 o
  -3   4  18      103.76      110.29     18.07 o
  -2   4  18        0.67       11.09      9.45 o
  -1   4  18       48.11       58.77     13.93 o
   0   4  18       81.18       70.55     14.56 o
   1   4  18        0.21        8.99     10.65 o
   2   4  18       75.41      102.82     19.33 o
   3   4  18        7.99       12.08     13.20 o
  -8   5  18      172.82      163.91     19.47 o
  -7   5  18        2.57        0.00      7.22 o
  -6   5  18       41.79       55.65     14.60 o
  -5   5  18        6.42        0.00      8.35 o
  -4   5  18        1.09        5.88     10.68 o
  -3   5  18        3.39        0.00     15.84 o
  -2   5  18      222.13      247.13     27.53 o
  -1   5  18       28.20       33.92     11.55 o
   0   5  18       93.96      107.93     16.36 o
   1   5  18       31.44       12.83     13.41 o
 -11   0  19        7.82        4.90     11.27 o
  -9   0  19        4.28        0.00     19.74 o
  -7   0  19       48.89       34.61     22.72 o
  -5   0  19      101.56      105.57     29.63 o
  -3   0  19       34.04       19.70      8.71 o
  -1   0  19       10.42        8.20     11.68 o
   1   0  19      155.23      125.89     22.56 o
   3   0  19       54.18       60.33     17.49 o
   5   0  19       41.71       22.03     12.62 o
 -12   1  19        2.05        0.00      8.24 o
 -11   1  19      138.62      152.60     17.06 o
 -10   1  19       62.36       59.04     12.03 o
  -9   1  19      170.63      173.44     26.12 o
  -8   1  19        0.32        0.00      7.56 o
  -7   1  19      208.54      218.49     32.59 o
  -6   1  19        3.41        0.71     12.18 o
  -5   1  19       66.93       74.81     16.11 o
  -4   1  19       17.69       29.18      9.60 o
  -3   1  19      119.98      124.28     17.75 o
  -2   1  19       20.21       12.74      7.46 o
  -1   1  19       14.20       36.88      9.47 o
   0   1  19        0.15        0.00      6.59 o
   1   1  19       61.46       76.49     13.63 o
   2   1  19       22.61       24.36      9.34 o
   3   1  19        0.60        5.42      6.50 o
   4   1  19       28.89        3.43     12.11 o
   5   1  19        4.39        0.00     17.17 o
 -12   2  19      162.02      212.95     23.46 o
 -11   2  19        0.68       13.44      9.83 o
 -10   2  19       16.19        7.49     10.52 o
  -9   2  19      120.48      116.67     21.23 o
  -8   2  19      398.80      412.89     30.21 o
  -7   2  19        0.46        0.00      8.48 o
  -6   2  19      193.58      205.16     21.96 o
  -5   2  19       12.69        9.80      9.83 o
  -4   2  19       27.80       20.41     11.33 o
  -3   2  19      230.57      235.93     24.12 o
  -2   2  19      203.62      250.20     22.24 o
  -1   2  19       27.80       17.64      6.85 o
   0   2  19       88.16      108.99     39.61 o
   1   2  19        4.89        0.00      9.07 o
   2   2  19        9.37       25.15     14.99 o
   3   2  19       26.19       48.97     19.58 o
   4   2  19       12.90       31.39     17.49 o
 -11   3  19        7.99        0.00      8.34 o
 -10   3  19        0.04        0.00      9.73 o
  -9   3  19       28.99       29.60      9.30 o
  -8   3  19       20.32       42.76     10.55 o
  -7   3  19       42.10       49.81     11.08 o
  -6   3  19        7.92        0.88      6.68 o
  -5   3  19       30.01       13.90      8.05 o
  -4   3  19        6.84       23.67      8.85 o
  -3   3  19        0.39        7.33      9.68 o
  -2   3  19       43.59       58.13     12.34 o
  -1   3  19        1.33       16.76      8.47 o
   0   3  19        0.52        0.00     21.12 o
   1   3  19        5.13        0.00     18.86 o
   2   3  19        3.48       10.31     13.43 o
   3   3  19        5.10       12.05     40.60 o
  -9   4  19      219.15      241.91     28.90 o
  -8   4  19       12.52        7.08      9.18 o
  -7   4  19        0.39        1.48     14.01 o
  -6   4  19        0.48        0.00      9.45 o
  -5   4  19       13.40        0.00      7.85 o
  -4   4  19       83.62       80.13     15.86 o
  -3   4  19       93.68      108.79     18.22 o
  -2   4  19       32.88       18.23     11.86 o
  -1   4  19      129.63      139.65     20.29 o
   0   4  19      125.18      140.98     26.14 o
   1   4  19        1.40        0.00     10.58 o
   2   4  19      102.52       61.34     17.99 o
  -6   5  19       17.15       33.37     13.44 o
  -5   5  19      116.68      135.26     22.31 o
  -4   5  19        0.02        0.00      9.35 o
  -3   5  19       31.15       22.88     10.76 o
  -2   5  19       42.01       27.99     10.74 o
  -1   5  19       90.32       89.30     16.62 o
 -12   0  20       50.52       55.06     21.76 o
 -10   0  20       53.39      102.65     26.57 o
  -8   0  20      159.36      161.48     43.38 o
  -6   0  20       18.48       28.17     20.34 o
  -4   0  20      106.04       97.69     24.19 o
  -2   0  20        3.32        5.20     10.06 o
   0   0  20       17.23       14.39      8.63 o
   2   0  20       57.50       52.04     18.59 o
   4   0  20        5.04        9.02     11.99 o
 -11   1  20        3.83        1.51      6.27 o
 -10   1  20      322.33      371.59     40.75 o
  -9   1  20        0.29        0.00      9.64 o
  -8   1  20      186.87      143.34     38.85 o
  -7   1  20       41.52       36.38     21.83 o
  -6   1  20       49.60       15.01     34.91 o
  -5   1  20       12.65       17.73      8.89 o
  -4   1  20      226.27      240.59     24.42 o
  -3   1  20      113.64       97.99     16.14 o
  -2   1  20      512.28      588.62     38.27 o
  -1   1  20       98.46       81.61     16.15 o
   0   1  20       22.90        2.31     15.84 o
   1   1  20       56.45       62.02     14.51 o
   2   1  20       69.45       33.14     20.67 o
   3   1  20       32.43       46.91     12.47 o
 -11   2  20       27.74        0.00     13.64 o
 -10   2  20       13.85        4.11     13.42 o
  -9   2  20       54.76       60.74     21.07 o
  -8   2  20        4.90       13.25      9.97 o
  -7   2  20       51.95       90.49     19.10 o
  -6   2  20        3.36        0.00      6.49 o
  -5   2  20       96.96      134.96     20.62 o
  -4   2  20        9.88        3.20      7.99 o
  -3   2  20      272.62      286.85     29.79 o
  -2   2  20        1.44        5.01      7.22 o
  -1   2  20       37.69       47.17     16.34 o
   0   2  20       16.53        0.00     12.32 o
   1   2  20       29.71       18.74     10.99 o
   2   2  20       15.79       14.50     10.04 o
   3   2  20      251.75      212.94     45.54 o
 -10   3  20       22.18       36.29     18.91 o
  -9   3  20        0.92        0.00      8.93 o
  -8   3  20      148.46      215.23     21.70 o
  -7   3  20       10.28        8.81      7.75 o
  -6   3  20        0.08       28.91     10.51 o
  -5   3  20       13.56        0.00      7.93 o
  -4   3  20       91.52       87.98     16.09 o
  -3   3  20       17.88        5.67      6.97 o
  -2   3  20        7.62       14.18      7.60 o
  -1   3  20      140.50      214.95     37.47 o
   0   3  20      116.31      109.50     30.68 o
   1   3  20       89.50       16.32     13.27 o
   2   3  20        1.62        0.00      9.37 o
  -7   4  20      177.25      170.68     22.10 o
  -6   4  20       28.93       33.33     11.24 o
  -5   4  20       27.63       27.64      9.43 o
  -4   4  20       28.62       24.57     16.24 o
  -3   4  20        0.72        0.00      8.90 o
  -2   4  20      221.28      278.30     29.88 o
  -1   4  20      107.76      121.17     23.72 o
   0   4  20       60.06       90.82     24.70 o
  -9   0  21       12.40       21.19     22.21 o
  -7   0  21        8.11       12.31     17.76 o
  -5   0  21        6.67        0.00      9.32 o
  -3   0  21        3.76        3.62     13.03 o
  -1   0  21       51.58        0.00     17.55 o
   1   0  21       17.00       15.08     18.13 o
 -10   1  21        4.55       28.64     15.82 o
  -9   1  21      135.67      128.05     29.34 o
  -8   1  21        4.53        0.00     20.76 o
  -7   1  21       17.14       22.42     17.40 o
  -6   1  21       52.62       20.60     14.24 o
  -5   1  21       30.13       15.96     10.66 o
  -4   1  21        1.06        0.00      7.40 o
  -3   1  21        0.76        7.00      9.26 o
  -2   1  21        0.02        3.06      7.61 o
  -1   1  21       11.06        6.97      8.52 o
   0   1  21       59.83       77.49     14.45 o
   1   1  21       15.57       19.39      8.81 o
   2   1  21        7.27        0.00     10.08 o
  -9   2  21        0.80        0.00      7.57 o
  -8   2  21      125.27      117.67     27.36 o
  -7   2  21       22.45       19.09     20.03 o
  -6   2  21        2.21        0.00     13.21 o
  -5   2  21        5.17        5.77      7.08 o
  -4   2  21       92.78      114.29     17.94 o
  -3   2  21        0.05        0.00      7.35 o
  -2   2  21        0.21        0.00      8.28 o
  -1   2  21        0.20        0.00      7.78 o
   0   2  21        0.02        0.00     10.22 o
   1   2  21        0.11        0.00      8.97 o
  -8   3  21        0.06       18.96      9.57 o
  -7   3  21        5.22       14.87      9.29 o
  -6   3  21      222.60      285.69     28.04 o
  -5   3  21       37.59       23.66     13.20 o
  -4   3  21       75.09       82.72     16.53 o
  -3   3  21        3.37        0.00      7.72 o
  -2   3  21       46.77       28.15     26.63 o
  -1   3  21      118.94      122.06     29.46 o
   0   3  21       64.58       34.92     18.67 o
  -8   0  22       20.84        4.12     19.46 o
  -6   0  22        0.71        0.00     13.30 o
  -4   0  22        1.09       14.35     30.41 o
  -2   0  22       63.83       51.28     31.83 o
   0   0  22        5.65        4.51      8.36 o
  -8   1  22        4.30        0.00     12.89 o
  -7   1  22       49.44       59.40     26.30 o
  -6   1  22       25.14        7.48     11.45 o
  -5   1  22       22.19        0.00     14.43 o
  -4   1  22       77.76       54.90     29.41 o
  -3   1  22      192.57      260.10     48.98 o
  -2   1  22        6.70       13.89     17.59 o
  -1   1  22       10.59        0.00     19.35 o
   0   1  22        0.65        0.00     11.05 o
  -7   2  22       84.75       96.01     32.04 o
  -6   2  22        0.23        0.00     10.41 o
  -5   2  22       18.44       49.60     17.97 o
  -4   2  22        3.78        0.81      8.39 o
  -3   2  22       50.58       58.34     17.15 o
  -2   2  22        0.04       15.95     10.92 o
  -1   2  22        0.14        0.00     14.59 o
  -5   0  23       11.25       24.67     15.46 o
 
